# Supplementary material for: Quantitative CRACI reveals transcriptome-wide distribution of RNA dihydrouridine at base resolution
Source: Nat Commun. 2025 Oct 6;16:8863. doi: 10.1038/s41467-025-63918-w (PMC12501074; doi:10.1038/s41467-025-63918-w)
Supplement: Supplementary file 3 — Supplementary Data [file 41467_2025_63918_MOESM3_ESM.xlsx]

## Sheet: Supplementary Data 1
Supplementary Data 1. Calibration curves of D ratio and mutation ratio derived from CRACI, analyzed under varying D ratios and different sequence motifs
chr	Motif	ratio_0	ratio_1	ratio_2	ratio_3	ratio_4	ratio_5	mutation_0	mutation_1	mutation_2	mutation_3	mutation_4	mutation_5	A	b	backgroud
chr1	AATAA	0	0.134413	0.292834	0.482325	0.713021	1	0.0652728	0.152125	0.295854	0.45958	0.69076	0.949503	1.10902	-0.0458959	0.0652728
chr2	AATAC	0	0.118664	0.264188	0.446856	0.682968	1	0.061123	0.165664	0.306958	0.462631	0.682394	0.940785	1.12958	-0.0743868	0.061123
chr3	AATAG	0	0.282064	0.511643	0.70214	0.862752	1	0.0661479	0.232582	0.432525	0.62475	0.805425	0.946664	1.09918	-0.00962527	0.0661479
chr4	AATAT	0	0.166603	0.347722	0.54534	0.761821	1	0.0669291	0.197328	0.3569	0.574074	0.746177	0.966667	1.09543	-0.060685	0.0669291
chr5	CATAA	0	0.10969	0.247298	0.425033	0.663444	1	0.0716542	0.145635	0.28787	0.450797	0.671474	0.94588	1.1208	-0.0731186	0.0716542
chr6	CATAC	0	0.0485755	0.119833	0.234499	0.449609	1	0.060414	0.105848	0.182621	0.299858	0.514807	0.94132	1.12604	-0.0862736	0.060414
chr7	CATAG	0	0.133324	0.290893	0.479981	0.711095	1	0.0593642	0.124742	0.249619	0.393813	0.625152	0.948321	1.10387	-0.00585211	0.0593642
chr8	CATAT	0	0.111978	0.251644	0.430715	0.668608	1	0.0719804	0.159515	0.301788	0.469522	0.69271	0.959121	1.10787	-0.0796755	0.0719804
chr9	GATAA	0	0.30198	0.535675	0.721894	0.873769	1	0.0722222	0.291582	0.520428	0.659229	0.830372	0.957108	1.12194	-0.0506309	0.0722222
chr10	GATAC	0	0.193562	0.390264	0.590185	0.793403	1	0.0658659	0.194005	0.380926	0.575086	0.757417	0.94796	1.10907	-0.0454116	0.0658659
chr11	GATAG	0	0.3803	0.620708	0.786421	0.90757	1	0.0636312	0.282987	0.529513	0.701064	0.845794	0.954559	1.08352	0.00589535	0.0636312
chr12	GATAT	0	0.410671	0.650136	0.80699	0.917692	1	0.0726675	0.340455	0.603013	0.750669	0.880034	0.965383	1.0889	-0.0246409	0.0726675
chr13	TATAA	0	0.121919	0.270211	0.454472	0.689591	1	0.0735294	0.179128	0.28211	0.470046	0.712654	0.973301	1.08958	-0.0659358	0.0735294
chr14	TATAC	0	0.1266	0.278778	0.465156	0.698724	1	0.0714675	0.187961	0.300781	0.50365	0.721649	0.943074	1.12088	-0.0815238	0.0714675
chr15	TATAG	0	0.436315	0.673641	0.822828	0.925287	1	0.0670758	0.362437	0.637221	0.773286	0.891451	0.961879	1.08397	-0.0242331	0.0670758
chr16	TATAT	0	0.178987	0.36763	0.566733	0.777189	1	0.0581395	0.236615	0.413088	0.56422	0.777476	0.963025	1.10971	-0.0754218	0.0581395
chr17	ACTAA	0	0.102334	0.233128	0.406175	0.645892	1	0.0674107	0.159255	0.322022	0.470728	0.680396	0.941757	1.13024	-0.0996792	0.0674107
chr18	ACTAC	0	0.0468478	0.11588	0.227741	0.440217	1	0.0676208	0.0947171	0.172498	0.281723	0.495038	0.946813	1.12054	-0.0793082	0.0676208
chr19	ACTAG	0	0.116349	0.259871	0.441344	0.678115	1	0.0595456	0.123859	0.264126	0.439243	0.669553	0.954974	1.08564	-0.0384483	0.0595456
chr20	ACTAT	0	0.165994	0.346727	0.544252	0.761024	1	0.0616957	0.195211	0.38228	0.587782	0.76706	0.952541	1.09452	-0.0678474	0.0616957
chr21	CCTAA	0	0.0510132	0.125376	0.243875	0.462391	1	0.070206	0.103542	0.172422	0.273126	0.45713	0.953206	1.12752	-0.0676313	0.070206
chr22	CCTAC	0	0.0297344	0.0755477	0.155315	0.329007	1	0.063834	0.0824782	0.122022	0.193254	0.323687	0.92233	1.16056	-0.065363	0.063834
chr23	CCTAG	0	0.0785209	0.185158	0.338305	0.576879	1	0.0649769	0.10905	0.184127	0.302005	0.502563	0.947022	1.12175	-0.0312907	0.0649769
chr24	CCTAT	0	0.0626335	0.151235	0.286179	0.516697	1	0.0715593	0.109673	0.185201	0.300447	0.496117	0.960782	1.11609	-0.0589307	0.0715593
chr25	GCTAA	0	0.162762	0.341417	0.53841	0.756719	1	0.0735834	0.210422	0.392507	0.596371	0.774873	0.953685	1.10768	-0.0875568	0.0735834
chr26	GCTAC	0	0.0566	0.137923	0.264692	0.489778	1	0.0594803	0.108462	0.189083	0.332882	0.547959	0.945192	1.11324	-0.0802113	0.0594803
chr27	GCTAG	0	0.195194	0.392747	0.592703	0.795106	1	0.0589189	0.187122	0.407655	0.615428	0.797211	0.954875	1.06937	-0.0425059	0.0589189
chr28	GCTAT	0	0.229899	0.443233	0.64173	0.826885	1	0.068126	0.266839	0.482679	0.677583	0.828415	0.959173	1.09903	-0.0776915	0.068126
chr29	TCTAA	0	0.0545337	0.133307	0.257099	0.479943	1	0.0757465	0.11634	0.20189	0.320636	0.548356	0.944597	1.13187	-0.095631	0.0757465
chr30	TCTAC	0	0.042031	0.104745	0.208391	0.412456	1	0.0688291	0.096199	0.16736	0.275447	0.486128	0.948701	1.12095	-0.0870185	0.0688291
chr31	TCTAG	0	0.128824	0.28281	0.470127	0.70291	1	0.0653945	0.133336	0.301918	0.470609	0.699737	0.95279	1.09138	-0.0464771	0.0653945
chr32	TCTAT	0	0.0882442	0.205146	0.367373	0.607621	1	0.0700525	0.142128	0.29379	0.448973	0.662652	0.95614	1.10885	-0.0975855	0.0700525
chr33	AGTAA	0	0.340207	0.578949	0.755726	0.891892	1	0.0917895	0.28952	0.522576	0.687755	0.846474	0.958419	1.11691	-0.0378094	0.0917895
chr34	AGTAC	0	0.0859732	0.200528	0.36076	0.600792	1	0.060903	0.129753	0.265326	0.436174	0.675137	0.947961	1.08891	-0.0818045	0.060903
chr35	AGTAG	0	0.37726	0.617662	0.784243	0.90648	1	0.083856	0.288578	0.544867	0.698369	0.847456	0.960914	1.10043	-0.013709	0.083856
chr36	AGTAT	0	0.444056	0.680509	0.827362	0.92743	1	0.0832771	0.390999	0.624511	0.778533	0.894995	0.960524	1.11232	-0.0454616	0.0832771
chr37	CGTAA	0	0.29128	0.522897	0.71148	0.868003	1	0.0644339	0.29214	0.544384	0.73253	0.859228	0.958916	1.08201	-0.0568409	0.0644339
chr38	CGTAC	0	0.0504384	0.124072	0.24168	0.459424	1	0.0272009	0.0748599	0.161225	0.288943	0.520666	0.922809	1.09932	-0.0530487	0.0272009
chr39	CGTAG	0	0.207761	0.411529	0.611419	0.807541	1	0.0663843	0.181236	0.385234	0.572747	0.781975	0.958436	1.07906	-0.0234442	0.0663843
chr40	CGTAT	0	0.226229	0.438094	0.636922	0.82388	1	0.0584942	0.252583	0.480539	0.66554	0.837399	0.963346	1.07743	-0.0641729	0.0584942
chr41	GGTAA	0	0.41574	0.654876	0.810225	0.919258	1	0.0746171	0.374761	0.615452	0.77845	0.886312	0.963317	1.10038	-0.0439151	0.0746171
chr42	GGTAC	0	0.173244	0.358478	0.55699	0.770261	1	0.0731347	0.194975	0.361632	0.539395	0.737394	0.961051	1.11486	-0.05633	0.0731347
chr43	GGTAG	0	0.494231	0.722672	0.854294	0.939886	1	0.0737038	0.411118	0.661508	0.8044	0.899904	0.965564	1.09513	-0.0280281	0.0737038
chr44	GGTAT	0	0.393389	0.633611	0.795543	0.912096	1	0.0711661	0.342374	0.598528	0.764954	0.88298	0.968889	1.08263	-0.0323532	0.0711661
chr45	TGTAA	0	0.3861	0.626468	0.790514	0.909608	1	0.120964	0.386348	0.610043	0.749201	0.869629	0.961754	1.1776	-0.107	0.120964
chr46	TGTAC	0	0.0808997	0.190101	0.345602	0.584774	1	0.081906	0.143014	0.220956	0.341646	0.563068	0.955004	1.13845	-0.0705699	0.081906
chr47	TGTAG	0	0.374167	0.614543	0.782003	0.905356	1	0.118593	0.331186	0.565438	0.728562	0.870756	0.968111	1.13589	-0.0655683	0.118593
chr48	TGTAT	0	0.380566	0.620974	0.78661	0.907664	1	0.132436	0.408569	0.615733	0.764952	0.883798	0.967658	1.18611	-0.129925	0.132436
chr49	ATTAA	0	0.160983	0.338474	0.535149	0.754296	1	0.0857558	0.186011	0.328315	0.5003	0.712385	0.951623	1.13598	-0.0585668	0.0857558
chr50	ATTAC	0	0.0846287	0.19778	0.356796	0.596652	1	0.0811473	0.152717	0.257768	0.390569	0.627234	0.94385	1.14542	-0.0956959	0.0811473
chr51	ATTAG	0	0.250961	0.471863	0.667803	0.842784	1	0.0818223	0.226487	0.394181	0.573232	0.760775	0.952422	1.12913	-0.023579	0.0818223
chr52	ATTAT	0	0.206871	0.410219	0.610133	0.806699	1	0.083612	0.234219	0.426856	0.621231	0.784202	0.959596	1.12328	-0.0765264	0.083612
chr53	CTTAA	0	0.103445	0.235289	0.409084	0.648642	1	0.0924661	0.158897	0.285397	0.436257	0.655135	0.954383	1.14204	-0.0921516	0.0924661
chr54	CTTAC	0	0.0427594	0.10644	0.211367	0.416811	1	0.0834558	0.0990187	0.168286	0.269738	0.468775	0.947964	1.13685	-0.0897744	0.0834558
chr55	CTTAG	0	0.118824	0.264485	0.447233	0.683298	1	0.0864304	0.143774	0.255993	0.400512	0.615488	0.95223	1.13582	-0.0456596	0.0864304
chr56	CTTAT	0	0.0946685	0.218046	0.385525	0.6259	1	0.0920792	0.159516	0.276784	0.436236	0.652025	0.958358	1.13597	-0.100164	0.0920792
chr57	GTTAA	0	0.289251	0.52044	0.709455	0.86687	1	0.0824931	0.280692	0.487201	0.671503	0.822071	0.95212	1.12884	-0.0557899	0.0824931
chr58	GTTAC	0	0.0948055	0.218318	0.385904	0.626274	1	0.086233	0.148938	0.255978	0.427666	0.631443	0.941165	1.14789	-0.0890974	0.086233
chr59	GTTAG	0	0.319341	0.555773	0.737875	0.882444	1	0.0969339	0.257945	0.46531	0.650203	0.809956	0.957331	1.1221	-0.0229287	0.0969339
chr60	GTTAT	0	0.321081	0.557747	0.739419	0.883271	1	0.105462	0.316181	0.549905	0.713787	0.852961	0.962314	1.1397	-0.0813522	0.105462
chr61	TTTAA	0	0.140915	0.304304	0.496011	0.724097	1	0.0848107	0.186756	0.322047	0.489426	0.701016	0.951399	1.14239	-0.0766029	0.0848107
chr62	TTTAC	0	0.0706854	0.168628	0.313362	0.548938	1	0.0859345	0.1384	0.233757	0.379004	0.577327	0.951469	1.1454	-0.101378	0.0859345
chr63	TTTAG	0	0.217443	0.425606	0.625071	0.816372	1	0.0917547	0.185852	0.334947	0.506394	0.701968	0.943274	1.14245	-0.0122443	0.0917547
chr64	TTTAT	0	0.176732	0.364053	0.562943	0.774508	1	0.0869201	0.216657	0.410091	0.556428	0.771952	0.953725	1.1353	-0.0871433	0.0869201
chr65	AATCA	0	0.109578	0.247084	0.424752	0.663188	1	0.0790224	0.151893	0.252352	0.412698	0.624644	0.939925	1.14784	-0.0632845	0.0790224
chr66	AATCC	0	0.0458526	0.113593	0.223805	0.434676	1	0.0641778	0.0877679	0.141344	0.235118	0.40984	0.947803	1.11897	-0.048752	0.0641778
chr67	AATCG	0	0.0985923	0.225808	0.396228	0.636366	1	0.0617188	0.113534	0.227101	0.353147	0.584942	0.944643	1.11557	-0.0320313	0.0617188
chr68	AATCT	0	0.0932475	0.215213	0.381579	0.621984	1	0.0700518	0.132879	0.226976	0.39077	0.58618	0.943304	1.13522	-0.0593197	0.0700518
chr69	CATCA	0	0.0146744	0.0381976	0.082028	0.192433	1	0.0339375	0.0473838	0.0736351	0.115921	0.238674	0.930367	1.11936	-0.0474093	0.0339375
chr70	CATCC	0	0.00836034	0.0219879	0.0481493	0.11886	1	0.0410839	0.0448242	0.0620014	0.0892385	0.158026	0.928971	1.12811	-0.0494038	0.0410839
chr71	CATCG	0	0.0453409	0.112414	0.221769	0.431789	1	0.0427706	0.0651945	0.119265	0.198322	0.394719	0.937564	1.10046	-0.0205183	0.0427706
chr72	CATCT	0	0.0106234	0.0278363	0.0605256	0.146612	1	0.0561292	0.061708	0.0860995	0.111803	0.193431	0.941507	1.13092	-0.0658332	0.0561292
chr73	GATCA	0	0.170286	0.353709	0.551852	0.76656	1	0.0621345	0.16138	0.315552	0.485798	0.699018	0.946103	1.11261	-0.0213751	0.0621345
chr74	GATCC	0	0.0579774	0.140983	0.269686	0.496153	1	0.054682	0.0868144	0.151367	0.251973	0.453337	0.950374	1.10246	-0.0305656	0.054682
chr75	GATCG	0	0.144363	0.310307	0.503062	0.729695	1	0.037484	0.113255	0.255635	0.408454	0.636032	0.927085	1.10432	0.0102368	0.037484
chr76	GATCT	0	0.137619	0.298515	0.48914	0.71857	1	0.0663301	0.141845	0.283725	0.438376	0.654111	0.953916	1.11213	-0.0298466	0.0663301
chr77	TATCA	0	0.0832941	0.195041	0.352824	0.592468	1	0.0616808	0.131299	0.231586	0.357576	0.594245	0.957219	1.11058	-0.0613363	0.0616808
chr78	TATCC	0	0.0336373	0.0849376	0.172767	0.35771	1	0.063234	0.0878401	0.135175	0.234839	0.4083	0.953271	1.11769	-0.0758621	0.063234
chr79	TATCG	0	0.0818588	0.192084	0.34851	0.587886	1	0.069296	0.109045	0.210346	0.33917	0.566222	0.95303	1.11071	-0.0475931	0.069296
chr80	TATCT	0	0.0843932	0.197297	0.356098	0.595919	1	0.0802139	0.1522	0.26289	0.392694	0.598582	0.95521	1.14625	-0.0942004	0.0802139
chr81	ACTCA	0	0.053159	0.13022	0.251979	0.473212	1	0.0566499	0.0935003	0.176341	0.304746	0.516	0.944318	1.11171	-0.0694392	0.0566499
chr82	ACTCC	0	0.028331	0.0721428	0.148894	0.31811	1	0.0565881	0.0750495	0.119361	0.195366	0.359152	0.953519	1.11018	-0.064228	0.0565881
chr83	ACTCG	0	0.052542	0.12883	0.249663	0.47014	1	0.0456869	0.0721341	0.144538	0.240135	0.440049	0.936643	1.10949	-0.0306262	0.0456869
chr84	ACTCT	0	0.070664	0.168583	0.313292	0.548857	1	0.0601081	0.119513	0.233342	0.372664	0.594498	0.950605	1.11053	-0.0811584	0.0601081
chr85	CCTCA	0	0.0288026	0.0732887	0.151061	0.321808	1	0.0901844	0.105439	0.1491	0.210409	0.363506	0.947015	1.15975	-0.0981216	0.0901844
chr86	CCTCC	0	0.0185014	0.0478613	0.101609	0.231716	1	0.110926	0.114331	0.142907	0.188752	0.303961	0.958804	1.16928	-0.121338	0.110926
chr87	CCTCG	0	0.0446174	0.110744	0.218876	0.427661	1	0.085156	0.108898	0.162639	0.246874	0.425622	0.94519	1.15023	-0.078183	0.085156
chr88	CCTCT	0	0.0393629	0.0985053	0.197338	0.395994	1	0.122628	0.138589	0.199564	0.28328	0.450791	0.94857	1.19943	-0.139948	0.122628
chr89	GCTCA	0	0.051854	0.127278	0.247067	0.466678	1	0.0510945	0.08774	0.157534	0.272618	0.47845	0.943924	1.10994	-0.0529026	0.0510945
chr90	GCTCC	0	0.0301565	0.0765688	0.157231	0.332223	1	0.0498058	0.0716069	0.117717	0.204842	0.375459	0.946536	1.11076	-0.0608966	0.0498058
chr91	GCTCG	0	0.0800424	0.188323	0.342987	0.581958	1	0.0440772	0.0914649	0.19075	0.323754	0.5398	0.934845	1.1101	-0.0275506	0.0440772
chr92	GCTCT	0	0.0776139	0.183264	0.33549	0.5738	1	0.059205	0.119432	0.216511	0.362661	0.581526	0.947731	1.11422	-0.0630221	0.059205
chr93	TCTCA	0	0.0413204	0.103088	0.205471	0.408151	1	0.0804529	0.114201	0.171951	0.285379	0.472475	0.941949	1.15312	-0.104131	0.0804529
chr94	TCTCC	0	0.0255917	0.0654528	0.136131	0.295885	1	0.0750844	0.091039	0.136867	0.209841	0.370346	0.932574	1.16298	-0.0981048	0.0750844
chr95	TCTCG	0	0.0740783	0.175833	0.324338	0.561419	1	0.0730495	0.100137	0.188341	0.290558	0.503807	0.931245	1.14273	-0.0415602	0.0730495
chr96	TCTCT	0	0.046562	0.115224	0.226614	0.438636	1	0.0721215	0.107642	0.203457	0.290271	0.499182	0.9209	1.17168	-0.104329	0.0721215
chr97	AGTCA	0	0.100071	0.22871	0.400189	0.640182	1	0.0839893	0.133169	0.237791	0.386301	0.603542	0.938861	1.14551	-0.0602235	0.0839893
chr98	AGTCC	0	0.0811563	0.190632	0.346382	0.585611	1	0.0833068	0.125549	0.214278	0.343844	0.558392	0.944394	1.14282	-0.065026	0.0833068
chr99	AGTCG	0	0.167014	0.348393	0.546074	0.762358	1	0.0604489	0.156616	0.31283	0.47657	0.695002	0.931284	1.12619	-0.0235216	0.0604489
chr100	AGTCT	0	0.126106	0.27788	0.464044	0.697782	1	0.0858701	0.152149	0.276081	0.440729	0.653091	0.947421	1.13781	-0.0569453	0.0858701
chr101	CGTCA	0	0.0716041	0.170586	0.316361	0.552378	1	0.0573546	0.106979	0.203438	0.328177	0.550834	0.946098	1.1144	-0.0554686	0.0573546
chr102	CGTCC	0	0.0422283	0.105204	0.209199	0.413642	1	0.0641487	0.0938647	0.160159	0.267552	0.465885	0.94307	1.12752	-0.079794	0.0641487
chr103	CGTCG	0	0.107528	0.243164	0.419584	0.65844	1	0.0548311	0.114945	0.235668	0.382412	0.619257	0.940234	1.10711	-0.0283404	0.0548311
chr104	CGTCT	0	0.0912985	0.211309	0.376103	0.616497	1	0.083552	0.13446	0.237207	0.373296	0.589801	0.95299	1.13482	-0.0659652	0.083552
chr105	GGTCA	0	0.215123	0.422263	0.621858	0.814311	1	0.0872442	0.222584	0.40547	0.587103	0.769034	0.956193	1.13134	-0.0586178	0.0872442
chr106	GGTCC	0	0.135552	0.294859	0.484762	0.715013	1	0.0772736	0.164179	0.287079	0.455976	0.670574	0.952487	1.12783	-0.0517857	0.0772736
chr107	GGTCG	0	0.335231	0.573516	0.751596	0.889728	1	0.0642064	0.273949	0.493361	0.675566	0.823941	0.946533	1.10565	-0.0122959	0.0642064
chr108	GGTCT	0	0.227631	0.440063	0.638768	0.825037	1	0.0773968	0.220503	0.411043	0.595598	0.774665	0.954402	1.1193	-0.0440005	0.0773968
chr109	TGTCA	0	0.0772274	0.182455	0.334285	0.572476	1	0.122898	0.174288	0.264222	0.393748	0.601613	0.945617	1.20084	-0.139755	0.122898
chr110	TGTCC	0	0.0600643	0.145596	0.277151	0.505548	1	0.107823	0.145294	0.201126	0.318751	0.503457	0.946984	1.17947	-0.105687	0.107823
chr111	TGTCG	0	0.231497	0.445456	0.643797	0.82817	1	0.112427	0.246097	0.406357	0.573111	0.755596	0.950269	1.17916	-0.0733793	0.112427
chr112	TGTCT	0	0.119724	0.266155	0.449352	0.685149	1	0.116647	0.199066	0.314832	0.476327	0.683087	0.951282	1.18276	-0.120308	0.116647
chr113	ATTCA	0	0.107712	0.243516	0.42005	0.658869	1	0.10864	0.153144	0.267413	0.408687	0.623912	0.939858	1.17412	-0.0845163	0.10864
chr114	ATTCC	0	0.0388298	0.0972524	0.1951	0.392605	1	0.0955734	0.105795	0.157636	0.239216	0.416166	0.946397	1.15473	-0.0900654	0.0955734
chr115	ATTCG	0	0.0970884	0.222843	0.39216	0.632414	1	0.0957505	0.128213	0.217892	0.344811	0.557126	0.93301	1.1631	-0.0506077	0.0957505
chr116	ATTCT	0	0.105155	0.238596	0.413513	0.6528	1	0.103684	0.159557	0.288999	0.461673	0.681136	0.952497	1.13905	-0.100937	0.103684
chr117	CTTCA	0	0.0408262	0.101934	0.203431	0.405124	1	0.101287	0.116085	0.166697	0.25581	0.420548	0.945628	1.168	-0.0986256	0.101287
chr118	CTTCC	0	0.0172878	0.0448096	0.0954739	0.219646	1	0.0854073	0.0880449	0.113865	0.167298	0.274543	0.951325	1.14631	-0.0915222	0.0854073
chr119	CTTCG	0	0.0521356	0.127914	0.248131	0.4681	1	0.0820684	0.0997201	0.157574	0.238256	0.417649	0.932653	1.15342	-0.0545696	0.0820684
chr120	CTTCT	0	0.055935	0.13644	0.262262	0.486649	1	0.0961729	0.130152	0.211666	0.329723	0.533904	0.956743	1.14795	-0.108533	0.0961729
chr121	GTTCA	0	0.163519	0.342664	0.539787	0.757738	1	0.121768	0.199716	0.341608	0.502046	0.689474	0.951986	1.18562	-0.0873095	0.121768
chr122	GTTCC	0	0.0596578	0.1447	0.275707	0.503742	1	0.103832	0.1242	0.186692	0.291914	0.48051	0.948014	1.16071	-0.0824175	0.103832
chr123	GTTCG	0	0.167631	0.349399	0.547171	0.763159	1	0.101075	0.169091	0.309636	0.470981	0.677663	0.944598	1.15326	-0.0425574	0.101075
chr124	GTTCT	0	0.145425	0.312144	0.505203	0.731381	1	0.118119	0.186597	0.336901	0.494349	0.697255	0.954381	1.16939	-0.0942717	0.118119
chr125	TTTCA	0	0.110822	0.249451	0.427855	0.666016	1	0.112408	0.181327	0.314116	0.477736	0.686139	0.946985	1.17067	-0.121428	0.112408
chr126	TTTCC	0	0.0442083	0.109799	0.217233	0.425304	1	0.0967717	0.113395	0.178743	0.279075	0.457	0.964726	1.13766	-0.0968067	0.0967717
chr127	TTTCG	0	0.114386	0.256188	0.436606	0.673901	1	0.115141	0.150249	0.245024	0.387066	0.585173	0.941334	1.17648	-0.0617801	0.115141
chr128	TTTCT	0	0.122551	0.271374	0.455931	0.69085	1	0.0941633	0.188697	0.308477	0.469218	0.686103	0.956409	1.14989	-0.0945871	0.0941633
chr129	AATGA	0	0.313112	0.54865	0.732266	0.879423	1	0.0543432	0.268364	0.478369	0.637572	0.805523	0.930904	1.12648	-0.0172028	0.0543432
chr130	AATGC	0	0.125105	0.276054	0.461777	0.695855	1	0.0613206	0.138473	0.264668	0.428839	0.632658	0.933364	1.135	-0.038755	0.0613206
chr131	AATGG	0	0.311824	0.547166	0.731089	0.878786	1	0.0378339	0.217266	0.44776	0.624618	0.790096	0.908283	1.10682	0.0199623	0.0378339
chr132	AATGT	0	0.322124	0.558926	0.740339	0.883763	1	0.0576545	0.244594	0.488736	0.660444	0.816578	0.935177	1.10006	-0.00308946	0.0576545
chr133	CATGA	0	0.203431	0.405125	0.605103	0.803387	1	0.0608833	0.196739	0.381659	0.568661	0.756301	0.928209	1.12617	-0.0400576	0.0608833
chr134	CATGC	0	0.0621893	0.150264	0.284631	0.514802	1	0.0637235	0.101017	0.178402	0.302659	0.497523	0.932676	1.13992	-0.0590992	0.0637235
chr135	CATGG	0	0.201744	0.40261	0.602604	0.801732	1	0.0484931	0.154067	0.336135	0.51184	0.715898	0.906673	1.12916	-0.00161069	0.0484931
chr136	CATGT	0	0.158222	0.33388	0.530024	0.750461	1	0.0576221	0.144565	0.299273	0.477556	0.696059	0.92911	1.1157	-0.0221487	0.0576221
chr137	GATGA	0	0.459951	0.694298	0.836337	0.931633	1	0.0626049	0.352664	0.593061	0.743678	0.854782	0.917705	1.13154	-0.0109828	0.0626049
chr138	GATGC	0	0.17469	0.360795	0.559471	0.772036	1	0.0540679	0.158125	0.308107	0.479224	0.682141	0.915115	1.14385	-0.0172218	0.0540679
chr139	GATGG	0	0.461692	0.695783	0.837293	0.932078	1	0.0448907	0.324062	0.603333	0.751194	0.851467	0.903028	1.1055	0.0136567	0.0448907
chr140	GATGT	0	0.430909	0.668783	0.819596	0.923751	1	0.0577128	0.307182	0.565619	0.729031	0.851344	0.923855	1.10213	0.00958362	0.0577128
chr141	TATGA	0	0.398695	0.638746	0.799128	0.913858	1	0.0690423	0.353735	0.606975	0.723221	0.861477	0.935224	1.13428	-0.0459806	0.0690423
chr142	TATGC	0	0.143309	0.308478	0.500922	0.728003	1	0.0837115	0.184032	0.357706	0.533235	0.726624	0.925499	1.15656	-0.0950258	0.0837115
chr143	TATGG	0	0.471724	0.704247	0.84271	0.934586	1	0.0576514	0.38054	0.631283	0.756698	0.860037	0.919397	1.13363	-0.0223595	0.0576514
chr144	TATGT	0	0.391811	0.632073	0.794465	0.911564	1	0.0536072	0.292449	0.554176	0.710185	0.837446	0.933738	1.10021	0.00157109	0.0536072
chr145	ACTGA	0	0.250221	0.470882	0.666928	0.842262	1	0.0355476	0.239642	0.459078	0.643144	0.783845	0.899647	1.13138	-0.0387908	0.0355476
chr146	ACTGC	0	0.0955538	0.219805	0.387965	0.628306	1	0.0337185	0.116779	0.236291	0.390872	0.597891	0.914136	1.13271	-0.043652	0.0337185
chr147	ACTGG	0	0.216011	0.423545	0.623092	0.815104	1	0.027482	0.17765	0.360989	0.509692	0.699138	0.853697	1.19587	-0.0109626	0.027482
chr148	ACTGT	0	0.275361	0.50331	0.695121	0.858756	1	0.0439677	0.241553	0.441931	0.638185	0.798776	0.903903	1.12634	-0.0205702	0.0439677
chr149	CCTGA	0	0.23748	0.453705	0.651404	0.832862	1	0.0606483	0.216505	0.402593	0.589166	0.75735	0.90921	1.15356	-0.0351299	0.0606483
chr150	CCTGC	0	0.0790301	0.186219	0.339878	0.578591	1	0.0620775	0.109121	0.186054	0.31798	0.505916	0.91028	1.16986	-0.0438265	0.0620775
chr151	CCTGG	0	0.291577	0.523256	0.711775	0.868167	1	0.0533943	0.207239	0.410256	0.571339	0.731108	0.869765	1.19261	0.000675685	0.0533943
chr152	CCTGT	0	0.200392	0.400587	0.600587	0.800391	1	0.0601335	0.181831	0.367229	0.529949	0.722289	0.908282	1.15745	-0.0339742	0.0601335
chr153	GCTGA	0	0.331556	0.569467	0.748496	0.888096	1	0.0396665	0.314377	0.524997	0.697214	0.815397	0.907999	1.13947	-0.0370416	0.0396665
chr154	GCTGC	0	0.143307	0.308475	0.500917	0.728	1	0.0397897	0.152073	0.315146	0.487783	0.686328	0.907709	1.13728	-0.043921	0.0397897
chr155	GCTGG	0	0.339947	0.578666	0.755512	0.89178	1	0.0319361	0.264574	0.478108	0.638547	0.771374	0.873901	1.16978	-0.0019659	0.0319361
chr156	GCTGT	0	0.320266	0.556823	0.738697	0.882885	1	0.0440603	0.28678	0.503245	0.67235	0.806546	0.903057	1.14455	-0.0303726	0.0440603
chr157	TCTGA	0	0.230103	0.443517	0.641994	0.82705	1	0.0430438	0.229132	0.450749	0.615007	0.774679	0.897569	1.14633	-0.0513336	0.0430438
chr158	TCTGC	0	0.0848102	0.198152	0.357333	0.597215	1	0.0379306	0.111092	0.244183	0.398379	0.618252	0.913396	1.12264	-0.061775	0.0379306
chr159	TCTGG	0	0.254867	0.477019	0.672373	0.845505	1	0.0317003	0.208791	0.43531	0.602834	0.75041	0.868142	1.16354	-0.0202036	0.0317003
chr160	TCTGT	0	0.24691	0.466468	0.66298	0.839893	1	0.0524793	0.225248	0.427849	0.605779	0.782368	0.906434	1.13976	-0.0338695	0.0524793
chr161	AGTGA	0	0.624177	0.8158	0.9088	0.963733	1	0.0782358	0.477404	0.708448	0.806307	0.880239	0.916877	1.16813	-0.0342065	0.0782358
chr162	AGTGC	0	0.279164	0.508054	0.699128	0.861043	1	0.11399	0.300968	0.488162	0.644472	0.784339	0.917123	1.23848	-0.112748	0.11399
chr163	AGTGG	0	0.524882	0.746577	0.868912	0.946455	1	0.057334	0.352424	0.605083	0.746465	0.840079	0.900128	1.13794	0.0170535	0.057334
chr164	AGTGT	0	0.582694	0.788294	0.893367	0.957157	1	0.0961557	0.418738	0.665344	0.789678	0.872347	0.922275	1.16393	-0.0266918	0.0961557
chr165	CGTGA	0	0.389657	0.629967	0.792983	0.910832	1	0.063838	0.310311	0.526954	0.704626	0.832931	0.924703	1.12965	-0.0126664	0.063838
chr166	CGTGC	0	0.142402	0.3069	0.499069	0.726534	1	0.0422527	0.168633	0.331442	0.510313	0.71426	0.920891	1.12135	-0.0565088	0.0422527
chr167	CGTGG	0	0.387131	0.627485	0.791233	0.909964	1	0.0576225	0.276397	0.49615	0.671947	0.805122	0.907945	1.13722	0.00990818	0.0576225
chr168	CGTGT	0	0.330887	0.568725	0.747926	0.887795	1	0.0770548	0.259335	0.476083	0.659014	0.807835	0.922315	1.13894	-0.0185245	0.0770548
chr169	GGTGA	0	0.5607	0.772913	0.884501	0.953318	1	0.0799408	0.445516	0.683609	0.810467	0.887804	0.940545	1.13584	-0.033192	0.0799408
chr170	GGTGC	0	0.42757	0.665757	0.817572	0.922786	1	0.105346	0.404456	0.61066	0.750588	0.856205	0.934543	1.19777	-0.0920515	0.105346
chr171	GGTGG	0	0.65495	0.83503	0.919282	0.968123	1	0.0558343	0.490408	0.723939	0.826989	0.884711	0.918814	1.13418	-0.00778183	0.0558343
chr172	GGTGT	0	0.61674	0.811006	0.906149	0.962613	1	0.0796753	0.479525	0.718067	0.829868	0.895584	0.93756	1.13879	-0.0317737	0.0796753
chr173	TGTGA	0	0.651087	0.832667	0.918008	0.967592	1	0.116946	0.567612	0.762706	0.849145	0.90589	0.935855	1.21206	-0.107722	0.116946
chr174	TGTGC	0	0.341613	0.580472	0.756879	0.892494	1	0.141327	0.365043	0.545843	0.697094	0.830953	0.933155	1.25299	-0.138472	0.141327
chr175	TGTGG	0	0.556676	0.770036	0.882823	0.952586	1	0.0893171	0.461471	0.681421	0.800748	0.874422	0.917217	1.18443	-0.0613089	0.0893171
chr176	TGTGT	0	0.577633	0.784805	0.891371	0.956297	1	0.14384	0.52983	0.722565	0.825946	0.896839	0.935366	1.252	-0.144331	0.14384
chr177	ATTGA	0	0.325632	0.562871	0.743407	0.885399	1	0.0801303	0.285926	0.515446	0.677993	0.825571	0.916449	1.15618	-0.0499714	0.0801303
chr178	ATTGC	0	0.057272	0.139417	0.267135	0.492906	1	0.0653527	0.0992386	0.166114	0.257648	0.448192	0.907919	1.17737	-0.0554376	0.0653527
chr179	ATTGG	0	0.207522	0.411178	0.611075	0.807316	1	0.0384265	0.153096	0.340883	0.510662	0.714413	0.881467	1.14725	0.00159165	0.0384265
chr180	ATTGT	0	0.283472	0.513379	0.703591	0.863573	1	0.0766697	0.245031	0.485417	0.660346	0.812569	0.913363	1.14167	-0.0469657	0.0766697
chr181	CTTGA	0	0.169652	0.352684	0.550742	0.765755	1	0.0864877	0.188041	0.338222	0.510139	0.700772	0.918821	1.18178	-0.0670295	0.0864877
chr182	CTTGC	0	0.0427106	0.106326	0.211168	0.416522	1	0.0779026	0.0988424	0.150954	0.244624	0.415609	0.918024	1.17728	-0.0778516	0.0779026
chr183	CTTGG	0	0.156465	0.330939	0.526722	0.747971	1	0.0530333	0.137351	0.278904	0.43818	0.648885	0.891149	1.16938	-0.0166593	0.0530333
chr184	CTTGT	0	0.144016	0.309705	0.502357	0.729139	1	0.0847228	0.161339	0.288055	0.449243	0.647445	0.910982	1.19039	-0.0567518	0.0847228
chr185	GTTGA	0	0.430676	0.668572	0.819456	0.923684	1	0.0995758	0.33822	0.572463	0.730174	0.846003	0.925693	1.16485	-0.0414544	0.0995758
chr186	GTTGC	0	0.0794789	0.187153	0.341259	0.580089	1	0.0785125	0.12242	0.213876	0.345476	0.557405	0.918719	1.17102	-0.0718165	0.0785125
chr187	GTTGG	0	0.318608	0.554941	0.737223	0.882094	1	0.041944	0.226229	0.460997	0.635498	0.790578	0.896117	1.12465	0.0101908	0.041944
chr188	GTTGT	0	0.369472	0.60977	0.778557	0.90362	1	0.0867349	0.286096	0.516494	0.694659	0.828501	0.921474	1.14459	-0.0257647	0.0867349
chr189	TTTGA	0	0.323552	0.560534	0.741592	0.884432	1	0.110773	0.311783	0.544723	0.71043	0.826821	0.909605	1.20324	-0.0996542	0.110773
chr190	TTTGC	0	0.0618349	0.149487	0.283392	0.513279	1	0.106434	0.134489	0.204392	0.337878	0.533802	0.907271	1.21886	-0.117179	0.106434
chr191	TTTGG	0	0.269464	0.495872	0.688779	0.855109	1	0.0622624	0.194521	0.436172	0.608564	0.766104	0.878102	1.16014	-0.0180364	0.0622624
chr192	TTTGT	0	0.346704	0.585955	0.761005	0.894639	1	0.0973829	0.281323	0.537329	0.697284	0.821238	0.902888	1.17693	-0.056606	0.0973829
chr193	AATTA	0	0.142958	0.307867	0.500205	0.727435	1	0.0606383	0.169697	0.309079	0.474934	0.697924	0.938103	1.12668	-0.0512761	0.0606383
chr194	AATTC	0	0.095301	0.219303	0.38727	0.627622	1	0.0596296	0.125819	0.23964	0.382266	0.591799	0.950249	1.11851	-0.049723	0.0596296
chr195	AATTG	0	0.238372	0.454923	0.652519	0.833545	1	0.0553222	0.188859	0.392779	0.577035	0.775629	0.929546	1.10165	-0.00608976	0.0553222
chr196	AATTT	0	0.223339	0.434016	0.633078	0.821461	1	0.062201	0.206538	0.424487	0.601832	0.796741	0.942677	1.09872	-0.0370248	0.062201
chr197	CATTA	0	0.0981441	0.224926	0.39502	0.635195	1	0.0546561	0.129692	0.252565	0.417003	0.639786	0.930792	1.1211	-0.0608037	0.0546561
chr198	CATTC	0	0.0289185	0.0735701	0.151592	0.322711	1	0.0573605	0.0730624	0.11903	0.19849	0.348368	0.942795	1.12458	-0.0631632	0.0573605
chr199	CATTG	0	0.117993	0.262939	0.445265	0.681573	1	0.0529158	0.115222	0.26962	0.431321	0.671537	0.934382	1.09736	-0.0346997	0.0529158
chr200	CATTT	0	0.0931807	0.21508	0.381392	0.621798	1	0.0576322	0.125807	0.243303	0.417453	0.634482	0.940407	1.10996	-0.062274	0.0576322
chr201	GATTA	0	0.332831	0.570875	0.749576	0.888665	1	0.0760563	0.280388	0.503328	0.674105	0.82433	0.932971	1.13377	-0.0315826	0.0760563
chr202	GATTC	0	0.123319	0.272785	0.4577	0.69237	1	0.059814	0.132168	0.255061	0.422678	0.644952	0.94875	1.10503	-0.0293292	0.059814
chr203	GATTG	0	0.303616	0.537601	0.723446	0.874621	1	0.0435748	0.241634	0.493836	0.688997	0.825322	0.910346	1.09504	-0.0114831	0.0435748
chr204	GATTT	0	0.324779	0.561914	0.742665	0.885004	1	0.066291	0.236036	0.462608	0.650404	0.811177	0.942383	1.0952	0.00729469	0.066291
chr205	TATTA	0	0.171322	0.355383	0.55366	0.767866	1	0.0544554	0.195402	0.39604	0.577608	0.730287	0.921529	1.14011	-0.071659	0.0544554
chr206	TATTC	0	0.0885718	0.20581	0.368318	0.60859	1	0.0683906	0.134141	0.248801	0.387047	0.655705	0.955869	1.09609	-0.0690152	0.0683906
chr207	TATTG	0	0.247432	0.467166	0.663606	0.840269	1	0.0684394	0.221952	0.434231	0.620442	0.807302	0.934158	1.11044	-0.0348234	0.0684394
chr208	TATTT	0	0.225503	0.437073	0.635962	0.823277	1	0.05131	0.216628	0.4314	0.606513	0.817607	0.952741	1.07613	-0.0314291	0.05131
chr209	ACTTA	0	0.154693	0.32796	0.523359	0.74542	1	0.0722365	0.191652	0.355449	0.560401	0.732998	0.936261	1.13301	-0.0794172	0.0722365
chr210	ACTTC	0	0.0593236	0.143962	0.274515	0.502249	1	0.0688797	0.110946	0.195169	0.333126	0.53868	0.944118	1.12808	-0.0819154	0.0688797
chr211	ACTTG	0	0.123388	0.27291	0.457856	0.692504	1	0.0625946	0.122257	0.251337	0.417144	0.642534	0.919492	1.13265	-0.0315181	0.0625946
chr212	ACTTT	0	0.181765	0.372009	0.57134	0.780426	1	0.105902	0.240031	0.420616	0.604121	0.76993	0.940747	1.1752	-0.119276	0.105902
chr213	CCTTA	0	0.057012	0.13884	0.266192	0.4917	1	0.081378	0.107845	0.181229	0.280356	0.460818	0.933341	1.1623	-0.0705217	0.081378
chr214	CCTTC	0	0.0227685	0.0584963	0.122648	0.271553	1	0.0716893	0.0806531	0.111323	0.166183	0.272645	0.93694	1.14511	-0.0669773	0.0716893
chr215	CCTTG	0	0.0725824	0.172666	0.319532	0.555991	1	0.0615551	0.0971222	0.172543	0.275954	0.475585	0.918433	1.1518	-0.0306996	0.0615551
chr216	CCTTT	0	0.065465	0.1574	0.295926	0.528483	1	0.0922526	0.123537	0.204712	0.31252	0.495288	0.932302	1.1797	-0.0835988	0.0922526
chr217	GCTTA	0	0.197377	0.396053	0.59604	0.797351	1	0.0863472	0.234964	0.437647	0.617274	0.779255	0.929802	1.15833	-0.0978247	0.0863472
chr218	GCTTC	0	0.0511535	0.125693	0.244409	0.46311	1	0.0690608	0.107529	0.189947	0.307364	0.513394	0.931511	1.14791	-0.0913056	0.0690608
chr219	GCTTG	0	0.180098	0.369385	0.568584	0.778493	1	0.0648639	0.164213	0.348037	0.529715	0.722257	0.918887	1.13606	-0.0375493	0.0648639
chr220	GCTTT	0	0.222944	0.433457	0.632549	0.821126	1	0.10537	0.269639	0.474453	0.637014	0.790889	0.93753	1.18659	-0.117448	0.10537
chr221	TCTTA	0	0.0806375	0.189557	0.344804	0.583916	1	0.0829404	0.14401	0.265928	0.416755	0.621076	0.925778	1.16654	-0.111115	0.0829404
chr222	TCTTC	0	0.0386369	0.0967984	0.194288	0.39137	1	0.0668856	0.100748	0.167774	0.258521	0.468525	0.937452	1.14072	-0.093372	0.0668856
chr223	TCTTG	0	0.175733	0.362461	0.561249	0.773304	1	0.0656221	0.163729	0.339604	0.513373	0.717193	0.925374	1.13283	-0.0356847	0.0656221
chr224	TCTTT	0	0.106002	0.24023	0.415691	0.654831	1	0.097287	0.187891	0.322713	0.482328	0.699311	0.940118	1.16374	-0.12664	0.097287
chr225	AGTTA	0	0.422437	0.661066	0.814419	0.921276	1	0.091954	0.367698	0.598257	0.747871	0.866826	0.944539	1.14661	-0.0547072	0.091954
chr226	AGTTC	0	0.159746	0.336419	0.532862	0.752589	1	0.089596	0.189956	0.332762	0.496355	0.705238	0.951832	1.14631	-0.0647948	0.089596
chr227	AGTTG	0	0.37683	0.617229	0.783933	0.906325	1	0.0866476	0.296591	0.53822	0.692337	0.832221	0.934716	1.14046	-0.0285471	0.0866476
chr228	AGTTT	0	0.465338	0.698877	0.839281	0.933	1	0.0902154	0.373351	0.618649	0.766842	0.871617	0.947937	1.13205	-0.0360937	0.0902154
chr229	CGTTA	0	0.234177	0.449165	0.64723	0.830294	1	0.0851869	0.23409	0.416202	0.587037	0.766153	0.945045	1.14941	-0.0543541	0.0851869
chr230	CGTTC	0	0.0694041	0.165889	0.309145	0.544063	1	0.0782884	0.1182	0.192408	0.325902	0.526387	0.939853	1.14505	-0.0681506	0.0782884
chr231	CGTTG	0	0.216932	0.424872	0.624367	0.815921	1	0.0831	0.195614	0.373563	0.543724	0.740865	0.936553	1.14214	-0.0332919	0.0831
chr232	CGTTT	0	0.206383	0.409499	0.609424	0.806234	1	0.0871857	0.204066	0.374553	0.547072	0.7368	0.950253	1.14049	-0.0459671	0.0871857
chr233	GGTTA	0	0.374214	0.61459	0.782037	0.905373	1	0.0892017	0.334941	0.56715	0.735745	0.85647	0.955019	1.12882	-0.0530231	0.0892017
chr234	GGTTC	0	0.201603	0.4024	0.602395	0.801593	1	0.0728077	0.217846	0.384683	0.566183	0.763423	0.952807	1.12243	-0.0519813	0.0728077
chr235	GGTTG	0	0.453934	0.689127	0.83299	0.930072	1	0.0743523	0.373961	0.620478	0.767158	0.869095	0.942469	1.1238	-0.0321572	0.0743523
chr236	GGTTT	0	0.39753	0.637623	0.798346	0.913475	1	0.0839155	0.33953	0.582775	0.745474	0.866348	0.957274	1.11454	-0.0396437	0.0839155
chr237	TGTTA	0	0.459752	0.694127	0.836227	0.931582	1	0.119836	0.476543	0.679734	0.802089	0.890628	0.957667	1.19475	-0.128251	0.119836
chr238	TGTTC	0	0.103503	0.2354	0.409233	0.648782	1	0.0920231	0.161673	0.280523	0.425785	0.623275	0.944687	1.16808	-0.0926582	0.0920231
chr239	TGTTG	0	0.548532	0.76415	0.879372	0.951076	1	0.0938916	0.512546	0.726046	0.833298	0.906776	0.951262	1.15758	-0.0857963	0.0938916
chr240	TGTTT	0	0.380793	0.6212	0.786772	0.907745	1	0.105111	0.423465	0.634622	0.774174	0.87993	0.956276	1.17105	-0.120424	0.105111
chr241	ATTTA	0	0.21022	0.415137	0.614948	0.809843	1	0.0856463	0.232178	0.389474	0.550773	0.737937	0.927525	1.18424	-0.0686684	0.0856463
chr242	ATTTC	0	0.0589704	0.143182	0.273253	0.500662	1	0.0904489	0.122809	0.204439	0.319466	0.525518	0.94177	1.15834	-0.0962378	0.0904489
chr243	ATTTG	0	0.198727	0.398088	0.598085	0.798721	1	0.0794431	0.16167	0.305815	0.480337	0.672123	0.897501	1.18333	-0.0132259	0.0794431
chr244	ATTTT	0	0.229846	0.443159	0.641661	0.826842	1	0.0816094	0.217274	0.401495	0.573164	0.746085	0.925289	1.16625	-0.0488348	0.0816094
chr245	CTTTA	0	0.0805986	0.189477	0.344686	0.583789	1	0.083173	0.132261	0.231531	0.35507	0.5643	0.915975	1.18778	-0.0853896	0.083173
chr246	CTTTC	0	0.0232113	0.0595916	0.124786	0.275471	1	0.080215	0.0925885	0.121999	0.187128	0.313406	0.932599	1.16694	-0.0888892	0.080215
chr247	CTTTG	0	0.0666441	0.159951	0.299924	0.533243	1	0.0609903	0.0843101	0.150783	0.252177	0.441507	0.895299	1.17465	-0.025755	0.0609903
chr248	CTTTT	0	0.0715477	0.170466	0.316177	0.552168	1	0.0805541	0.123744	0.203656	0.345293	0.531188	0.930595	1.16495	-0.0783414	0.0805541
chr249	GTTTA	0	0.38531	0.625687	0.789961	0.909333	1	0.10607	0.345078	0.544554	0.718234	0.8386	0.940729	1.1751	-0.0657767	0.10607
chr250	GTTTC	0	0.0784195	0.184946	0.337991	0.576536	1	0.0984424	0.132517	0.213648	0.349737	0.548521	0.940051	1.16547	-0.0804623	0.0984424
chr251	GTTTG	0	0.287012	0.517714	0.707199	0.865605	1	0.0935288	0.228071	0.41383	0.592284	0.756615	0.919378	1.17147	-0.0235359	0.0935288
chr252	GTTTT	0	0.298266	0.531274	0.71833	0.871806	1	0.1025	0.264041	0.459491	0.63775	0.797923	0.943202	1.15749	-0.0483266	0.1025
chr253	TTTTA	0	0.184417	0.376161	0.575677	0.783449	1	0.0901961	0.213278	0.390314	0.558087	0.756037	0.921889	1.17248	-0.085904	0.0901961
chr254	TTTTC	0	0.0445544	0.110599	0.218623	0.427299	1	0.0769375	0.107983	0.170285	0.279195	0.459583	0.928571	1.16719	-0.0932724	0.0769375
chr255	TTTTG	0	0.17256	0.357379	0.555809	0.769413	1	0.0772277	0.138597	0.279772	0.433481	0.636718	0.876104	1.20898	-0.0161745	0.0772277
chr256	TTTTT	0	0.145566	0.312388	0.505488	0.731605	1	0.0825038	0.183712	0.336463	0.534368	0.706623	0.931977	1.1548	-0.085045	0.0825038

## Sheet: Supplementary Data 2
Supplementary Data 2. Annotation, motif analysis, and quantification of D modification sites identified by CRACI in tRNA from human HepG2 cells. P-values from unpaired two sided t-tests are shown here.
ref	pos	pos(anno)	motif	A	b	backgroud	FC	pvalue	treated_DHU	treated#1_DHU	treated#2_DHU	treated	control1	control2	treated#1	treated#2	control1#1	control1#2	control2#1	control2#2	treated#1_depth	treated#2_depth	control1#1_depth	control1#2_depth	control2#1_depth	control2#2_depth
Homo_sapiens_tRNA-Ala-AGC-8-2	17	16	AATGG	1.10682	0.0199623	0.0378339	11.2729	0.00012104	0.974279	0.979031	0.969528	0.862212	0.0764855	0.0522209	0.866505	0.857919	0.0689815	0.0839895	0.0495248	0.054917	4532	2393	2160	1524	1999	1566
Homo_sapiens_tRNA-Ala-AGC-8-2	20	20	GGTAG	1.09513	-0.0280281	0.0737038	10.7139	0.000160819	0.971196	0.968145	0.974248	0.912421	0.0851622	0.0464923	0.909635	0.915208	0.0750469	0.0952775	0.0464356	0.046549	3342	1828	1599	1207	1529	1246
Homo_sapiens_tRNA-Ala-AGC-8-2	47	47	GGTAG	1.09513	-0.0280281	0.0737038	54.1375	0.000200474	0.364842	0.370203	0.359481	0.358741	0.00662648	0.00576245	0.363636	0.353846	0.00567721	0.00757576	0.00397772	0.00754717	352	130	1233	924	1257	1060
Homo_sapiens_tRNA-Ala-CGC-1-1	16	16	AGTGG	1.13794	0.0170535	0.057334	18.6095	0.000854095	0.996324	0.989632	1.00301	0.860565	0.0462433	0.0161538	0.854685	0.866446	0.023167	0.0693196	0.0154725	0.016835	16158	9951	7856	6232	7174	6534
Homo_sapiens_tRNA-Ala-TGC-2-1	16	16	AGTGG	1.13794	0.0170535	0.057334	18.7948	0.000888527	0.994861	0.987625	1.0021	0.85928	0.0457189	0.0155452	0.852922	0.865638	0.0222997	0.0691381	0.0150614	0.0160289	16447	10107	8027	6393	7569	6925
Homo_sapiens_tRNA-Arg-ACG-1-1	16	16	AATGG	1.10682	0.0199623	0.0378339	56.6557	0.00011436	0.957591	0.951619	0.963563	0.847134	0.0149523	0.00852084	0.841739	0.85253	0.00787402	0.0220307	0.00954261	0.00749906	1725	929	1397	1044	3039	2667
Homo_sapiens_tRNA-Arg-ACG-1-1	20	20a	GATAA	1.12194	-0.0506309	0.0722222	5.43912	4.98465e-05	0.757775	0.755123	0.760426	0.720545	0.132475	0.107517	0.718182	0.722908	0.129061	0.135889	0.108565	0.106469	1320	729	1139	861	2487	2226
Homo_sapiens_tRNA-Arg-ACG-1-1	47	47	GATTC	1.10503	-0.0293292	0.059814	18.5468	0.000328114	0.816715	0.808749	0.824682	0.765632	0.0412811	0.0108038	0.758423	0.772841	0.0303142	0.0522479	0.0122141	0.00939345	4541	2791	2705	2469	3848	3726
Homo_sapiens_tRNA-Arg-CCG-1-1	16	16	AATGG	1.10682	0.0199623	0.0378339	62.0415	0.000262202	1.02317	1.01082	1.03553	0.906388	0.0146094	0.00563913	0.895228	0.917548	0.0054407	0.0237781	0.00665399	0.00462428	964	473	919	757	2104	1730
Homo_sapiens_tRNA-Arg-CCG-1-1	20	20a	GATAA	1.12194	-0.0506309	0.0722222	9.37599	4.84254e-05	0.837663	0.833395	0.841932	0.791751	0.0844445	0.0592695	0.787946	0.795556	0.0875676	0.0813215	0.0615385	0.0570006	896	450	925	787	2210	1807
Homo_sapiens_tRNA-Arg-CCG-1-1	47	47	GATTG	1.09504	-0.0114831	0.0435748	23.0814	0.000571795	0.987981	0.987452	0.98851	0.912721	0.0395435	0.0324216	0.912238	0.913204	0.0186605	0.0604265	0.0335388	0.0313043	5777	3249	3912	3376	5516	4600
Homo_sapiens_tRNA-Arg-CCT-1-1	16	16	AATGG	1.10682	0.0199623	0.0378339	57.4564	0.000146923	1.0263	1.01713	1.03547	0.90921	0.0158244	0.00503207	0.900923	0.917498	0.00885236	0.0227964	0.00538213	0.00468201	2059	1103	3163	3290	2787	2563
Homo_sapiens_tRNA-Arg-CCT-1-1	20	20a	GATAA	1.12194	-0.0506309	0.0722222	22.1647	0.000185927	0.955431	0.947473	0.96339	0.89672	0.0404571	0.0427051	0.889626	0.903813	0.0311815	0.0497327	0.0400509	0.0453594	3316	1757	4105	4303	3146	2866
Homo_sapiens_tRNA-Arg-CCT-1-1	47	47	GATTG	1.09504	-0.0114831	0.0435748	12.0372	0.00047522	0.915123	0.910852	0.919393	0.846186	0.0702978	0.0455152	0.842287	0.850086	0.0538332	0.0867623	0.0448411	0.0461894	12770	6984	8935	8506	6891	5629
Homo_sapiens_tRNA-Arg-TCG-3-1	16	16	AATGG	1.10682	0.0199623	0.0378339	72.4162	0.000188064	1.00503	0.996141	1.01392	0.889995	0.01229	0.00527555	0.881964	0.898026	0.00332226	0.0212578	0.00510949	0.00544161	1059	608	1204	1129	2740	2389
Homo_sapiens_tRNA-Arg-TCG-3-1	20	20a	GATAA	1.12194	-0.0506309	0.0722222	11.3871	0.000336492	0.830755	0.822114	0.839397	0.785594	0.0689897	0.051391	0.777892	0.793296	0.0583333	0.079646	0.0519345	0.0508475	977	537	1200	1130	2869	2478
Homo_sapiens_tRNA-Arg-TCG-3-1	47	47	GATTG	1.09504	-0.0114831	0.0435748	23.6304	0.000560291	0.979765	0.976112	0.983418	0.905218	0.0383073	0.0319968	0.901882	0.908555	0.0180514	0.0585632	0.0337185	0.0302751	6003	3390	4321	3842	6317	5417
Homo_sapiens_tRNA-Arg-TCT-2-1	16	16	AATGG	1.10682	0.0199623	0.0378339	80.2753	2.03667e-06	0.956016	0.954863	0.957169	0.845712	0.0105351	0.0053391	0.84467	0.846753	0.00995575	0.0111145	0.00439736	0.00628084	1970	1155	3616	3239	5003	4458
Homo_sapiens_tRNA-Arg-TCT-2-1	20	20a	GATAG	1.08352	0.00589535	0.0636312	11.7806	0.000582046	0.776378	0.75951	0.793246	0.711095	0.0603613	0.0558975	0.695527	0.726662	0.0582781	0.0624445	0.0558101	0.055985	2437	1489	3775	3379	4802	4269
Homo_sapiens_tRNA-Arg-TCT-2-1	62	47	GGTTG	1.1238	-0.0321572	0.0743523	50.6338	0.00192003	0.850581	0.887314	0.813848	0.785495	0.0155133	0.00863722	0.818182	0.752809	0.00695652	0.02407	0.0111111	0.00616333	198	89	575	457	720	649
Homo_sapiens_tRNA-Asn-GTT-3-1	16	16	AATCG	1.11557	-0.0320313	0.0617188	62.0347	2.04739e-05	0.998142	0.998764	0.99752	0.923447	0.014886	0.0109502	0.924005	0.92289	0.0108128	0.0189591	0.010989	0.0109114	1658	1232	2682	2690	6188	6232
Homo_sapiens_tRNA-Asn-GTT-3-1	20	20	GGTTA	1.12882	-0.0530231	0.0892017	12.8676	0.000386845	0.687788	0.701221	0.674355	0.656272	0.0510018	0.0339005	0.668172	0.644372	0.0514469	0.0505566	0.0326148	0.0351862	886	613	2177	2156	5335	5343
Homo_sapiens_tRNA-Asn-GTT-3-1	48	47	GGTTG	1.1238	-0.0321572	0.0743523	12.7658	9.90198e-05	0.340729	0.337384	0.344075	0.331809	0.025992	0.0147673	0.328832	0.334786	0.0266235	0.0253605	0.0164222	0.0131125	2740	1147	8639	8044	9134	8694
Homo_sapiens_tRNA-Asp-GTC-2-1	19	20	GGTGA	1.13584	-0.033192	0.0799408	9.32978	0.00836938	1.00184	0.994599	1.00907	0.911243	0.0976704	0.010934	0.904872	0.917614	0.0230417	0.172299	0.0106407	0.0112274	32472	20756	20094	27638	17574	17012
Homo_sapiens_tRNA-Cys-GCA-2-1	16	16	AGTGG	1.13794	0.0170535	0.057334	22.7103	0.000197877	1.00635	0.998259	1.01444	0.869378	0.0382812	0.0210905	0.862266	0.87649	0.0290001	0.0475623	0.0242836	0.0178973	17875	9902	13862	11753	12354	11119
Homo_sapiens_tRNA-Cys-GCA-2-1	46	47	GGTCC	1.12783	-0.0517857	0.0772736	25.1783	1.70456e-05	0.748242	0.75002	0.746465	0.709351	0.0281731	0.0209174	0.710927	0.707775	0.0258437	0.0305024	0.0244436	0.0173913	723	373	3289	3344	5032	4830
Homo_sapiens_tRNA-Gln-CTG-1-1	19	20	GGTTA	1.12882	-0.0530231	0.0892017	32.6248	5.37087e-05	0.740621	0.744805	0.736437	0.703075	0.0215503	0.0101509	0.706782	0.699369	0.0182023	0.0248983	0.0104964	0.00980539	6930	3802	25711	26548	22198	20091
Homo_sapiens_tRNA-Gln-CTG-1-1	20	20a	GTTAG	1.1221	-0.0229287	0.0969339	20.3526	0.000130833	0.690891	0.683721	0.698061	0.636145	0.0312561	0.0264579	0.629755	0.642535	0.0286008	0.0339115	0.0274156	0.0255002	10331	6202	26258	27041	22469	20392
Homo_sapiens_tRNA-Gln-TTG-1-1	19	20	GGTTA	1.12882	-0.0530231	0.0892017	40.6814	1.48941e-05	0.746447	0.745379	0.747515	0.708236	0.0174093	0.00749298	0.70729	0.709182	0.0149167	0.019902	0.00767109	0.00731487	6310	3583	29363	30801	23204	21053
Homo_sapiens_tRNA-Gln-TTG-1-1	20	20a	GTTAG	1.1221	-0.0229287	0.0969339	24.4098	8.9163e-05	0.724961	0.718708	0.731214	0.666508	0.027305	0.0222247	0.660935	0.672081	0.0249855	0.0296244	0.023002	0.0214474	11399	7142	31138	32507	24650	22427
Homo_sapiens_tRNA-Glu-CTC-1-1	19	20	GGTTA	1.12882	-0.0530231	0.0892017	7.40543	1.43736e-05	0.902563	0.89945	0.905676	0.846537	0.114313	0.103313	0.84378	0.849295	0.114632	0.113995	0.104216	0.102409	20087	11632	33455	32677	28959	25906
Homo_sapiens_tRNA-Glu-CTC-1-1	20	20a	GTTAG	1.1221	-0.0229287	0.0969339	21.1197	0.000726477	0.6646	0.680373	0.648827	0.612715	0.0290115	0.0177188	0.626771	0.598658	0.0219268	0.0360963	0.0181968	0.0172407	22651	12964	34752	34408	30390	27087
Homo_sapiens_tRNA-Glu-TTC-3-1	20	20a	GCTAG	1.06937	-0.0425059	0.0589189	11.9326	0.00229644	0.646771	0.657624	0.635918	0.644565	0.0540171	0.024259	0.654714	0.634416	0.0275476	0.0804867	0.0237581	0.0247599	23259	13488	8567	8548	7408	6664
Homo_sapiens_tRNA-Gly-GCC-2-1	19	20	GGTAG	1.09513	-0.0280281	0.0737038	9.58143	0.00497522	0.888326	0.888439	0.888212	0.83675	0.0873304	0.0229257	0.836853	0.836646	0.0342718	0.140389	0.0232465	0.0226048	59989	39038	30900	34554	22584	20792
Homo_sapiens_tRNA-Gly-TCC-2-1	19	20	GGTGA	1.13584	-0.033192	0.0799408	11.0767	0.00504886	1.00306	0.999373	1.00675	0.912322	0.082364	0.0113786	0.909075	0.915568	0.0232558	0.141472	0.0117617	0.0109955	23085	14035	13588	14957	11648	10186
Homo_sapiens_tRNA-His-GTG-1-1	19	20	GGTTA	1.12882	-0.0530231	0.0892017	27.9635	3.9057e-05	0.887344	0.883063	0.891625	0.833055	0.0297908	0.0133035	0.829262	0.836847	0.0265012	0.0330803	0.0125956	0.0140114	4094	2182	13622	14752	10718	9635
Homo_sapiens_tRNA-His-GTG-1-1	20	20a	GTTAG	1.1221	-0.0229287	0.0969339	22.6627	0.000260961	0.513044	0.519871	0.506218	0.477651	0.0210765	0.0165491	0.483735	0.471567	0.0169039	0.025249	0.0173599	0.0157383	5441	2884	14612	15961	11636	10484
Homo_sapiens_tRNA-Ile-AAT-2-1	16	16	AGTTG	1.14046	-0.0285471	0.0866476	31.1153	0.000297701	0.995741	0.980392	1.01109	0.898134	0.0288647	0.0111832	0.884676	0.911592	0.0222369	0.0354925	0.0127298	0.00963656	3824	2217	4542	3381	4242	3632
Homo_sapiens_tRNA-Ile-AAT-2-1	48	47	GGTCG	1.10565	-0.0122959	0.0642064	61.2731	5.18615e-06	0.723993	0.723178	0.724807	0.66593	0.0108682	0.00351854	0.665193	0.666667	0.00957101	0.0121655	0.0031881	0.00384897	1810	852	5851	4932	5646	5456
Homo_sapiens_tRNA-Ile-GAT-1-1	16	16	AGTTG	1.14046	-0.0285471	0.0866476	22.1763	0.00020332	0.997821	0.993588	1.00205	0.899958	0.0405819	0.020254	0.896246	0.90367	0.0289017	0.0522621	0.0251346	0.0153734	2371	1308	1903	1282	1671	1366
Homo_sapiens_tRNA-Ile-TAT-2-1	67	47	GGTTG	1.1238	-0.0321572	0.0743523	30.4306	0.00280459	0.434534	0.412618	0.45645	0.41528	0.0136468	0.00388446	0.395778	0.434783	0.00504541	0.0222482	0.0020284	0.00574053	379	161	991	854	986	871
Homo_sapiens_tRNA-Leu-AAG-3-1	19	20	GGTCT	1.1193	-0.0440005	0.0773968	12.0356	0.000837389	0.947782	0.941136	0.954427	0.886078	0.0736217	0.0317464	0.88014	0.892015	0.0508578	0.0963855	0.0321686	0.0313243	7976	4621	4896	3901	5409	4629
Homo_sapiens_tRNA-Leu-CAA-1-1	19	20	GGTCT	1.1193	-0.0440005	0.0773968	9.76601	0.000345706	0.945448	0.945277	0.94562	0.883993	0.0905173	0.0456407	0.88384	0.884146	0.0757611	0.105274	0.0441989	0.0470825	19938	12369	13041	10088	11041	9940
Homo_sapiens_tRNA-Leu-CAG-1-1	19	20	GGTCT	1.1193	-0.0440005	0.0773968	10.0794	0.000596006	0.947254	0.946839	0.94767	0.885606	0.0878634	0.0336894	0.885235	0.885977	0.0683827	0.107344	0.0331106	0.0342683	14961	9235	10295	9055	9876	9163
Homo_sapiens_tRNA-Leu-TAA-1-1	16	16	AGTGG	1.13794	0.0170535	0.057334	7.61867	0.000114949	0.743407	0.738722	0.748093	0.638307	0.083782	0.0828711	0.63419	0.642424	0.0880717	0.0794923	0.0855841	0.0801582	2802	1815	3236	2994	3073	2782
Homo_sapiens_tRNA-Leu-TAA-1-1	19	20	GGTTA	1.12882	-0.0530231	0.0892017	12.1748	0.000875096	0.795399	0.818384	0.772414	0.751602	0.0617342	0.0462781	0.771964	0.73124	0.0601819	0.0632865	0.0473518	0.0452044	2026	1306	2858	2702	2851	2544
Homo_sapiens_tRNA-Leu-TAA-1-1	20	20a	GTTAA	1.12884	-0.0557899	0.0824931	3.9377	0.00105251	0.494135	0.49822	0.49005	0.487158	0.123717	0.122339	0.490777	0.483539	0.134948	0.112485	0.122503	0.122176	1518	972	2601	2507	2653	2390
Homo_sapiens_tRNA-Leu-TAG-1-1	19	20	GGTCT	1.1193	-0.0440005	0.0773968	13.3627	0.000542283	0.95082	0.94613	0.955511	0.888792	0.0665127	0.0277863	0.884602	0.892983	0.0478205	0.0852049	0.0278929	0.0276797	8449	4831	5437	4319	6274	5383
Homo_sapiens_tRNA-Lys-CTT-2-3	16	16	AGTCG	1.12619	-0.0235216	0.0604489	23.7335	0.000597185	1.02488	1.02029	1.02947	0.930932	0.0392244	0.0103346	0.926855	0.93501	0.0178083	0.0606404	0.0110079	0.00966125	30829	18772	23416	22048	17442	16561
Homo_sapiens_tRNA-Lys-CTT-2-3	20	20	GGTAG	1.09513	-0.0280281	0.0737038	16.4298	0.000577032	0.713587	0.710453	0.716721	0.677191	0.0412172	0.0166423	0.674329	0.680053	0.0262039	0.0562306	0.0165239	0.0167607	34062	20519	26103	24773	19729	18615
Homo_sapiens_tRNA-Lys-CTT-2-3	47	47	GGTCG	1.10565	-0.0122959	0.0642064	29.6659	6.6566e-05	0.880549	0.885236	0.875861	0.807525	0.0272206	0.015919	0.811765	0.803286	0.0224707	0.0319706	0.0171943	0.0146436	5865	2252	17890	17954	16110	14887
Homo_sapiens_tRNA-Lys-TTT-3-1	16	16	AGTCG	1.12619	-0.0235216	0.0604489	28.4014	0.000352817	1.00856	1.00641	1.01071	0.916437	0.0322673	0.0117131	0.914528	0.918346	0.0157652	0.0487694	0.0136713	0.00975501	19796	13251	16492	15399	13020	13429
Homo_sapiens_tRNA-Lys-TTT-3-1	20	20	GGTAG	1.09513	-0.0280281	0.0737038	21.2109	0.000252907	0.920788	0.916495	0.925081	0.866392	0.0408466	0.0197418	0.862472	0.870312	0.0283141	0.053379	0.0205121	0.0189715	20454	13571	16988	16055	13553	14021
Homo_sapiens_tRNA-Lys-TTT-3-1	47	47	GGTCC	1.12783	-0.0517857	0.0772736	19.4398	0.00127404	0.748096	0.775186	0.721007	0.709221	0.0364829	0.0173999	0.733241	0.685202	0.0373604	0.0356053	0.0175221	0.0172776	2879	1115	6986	5898	7248	6656
Homo_sapiens_tRNA-Met-CAT-1-1	16	16	AGTAG	1.10043	-0.013709	0.083856	28.9753	0.000223676	1.00369	1.00084	1.00655	0.924552	0.0319083	0.00802411	0.921958	0.927147	0.0188104	0.0450062	0.00824442	0.00780379	2268	1304	1967	1622	2062	1794
Homo_sapiens_tRNA-Met-CAT-1-1	47	47	GGTCG	1.10565	-0.0122959	0.0642064	38.5252	0.000315567	0.808403	0.822391	0.794415	0.742274	0.0192672	0.0176033	0.754925	0.729622	0.0214984	0.0170361	0.018639	0.0165676	1269	503	6140	6046	5687	5553
Homo_sapiens_tRNA-Phe-GAA-1-1	16	16	AGTTG	1.14046	-0.0285471	0.0866476	39.1108	0.000261487	0.964512	0.94888	0.980144	0.870751	0.0222637	0.0111541	0.857044	0.884458	0.0229315	0.0215959	0.0104411	0.0118671	1448	978	3227	2732	3831	3792
Homo_sapiens_tRNA-Phe-GAA-1-1	17	17	GTTGG	1.12465	0.0101908	0.041944	25.083	0.000184625	0.705673	0.714743	0.696604	0.618398	0.0246541	0.0173272	0.626462	0.610334	0.0243825	0.0249256	0.0167408	0.0179136	1368	929	3158	2688	3823	3796
Homo_sapiens_tRNA-Phe-GAA-1-1	47	47	GGTCC	1.12783	-0.0517857	0.0772736	41.4619	2.36181e-05	0.788769	0.791947	0.785591	0.745284	0.0179751	0.00849102	0.748101	0.742466	0.0158411	0.0201092	0.00863931	0.00834273	790	365	3977	3481	4630	4435
Homo_sapiens_tRNA-Pro-AGG-2-1	19	20	GGTAT	1.08263	-0.0323532	0.0711661	18.6976	0.00035486	1.00513	1.0022	1.00806	0.958293	0.0512522	0.0136739	0.955588	0.960999	0.0343766	0.0681279	0.0148005	0.0125472	8286	4564	5847	5475	7770	6615
Homo_sapiens_tRNA-Pro-AGG-2-1	46	47	GGTCC	1.12783	-0.0517857	0.0772736	23.5621	0.000269753	0.815857	0.824532	0.807182	0.769302	0.0326499	0.0160931	0.776994	0.76161	0.0233077	0.0419922	0.0165229	0.0156634	1417	646	4033	4096	6839	6512
Homo_sapiens_tRNA-Pro-CGG-1-1	19	20	GGTAT	1.08263	-0.0323532	0.0711661	18.5054	0.000455479	1.01198	1.00841	1.01554	0.964619	0.0521263	0.0130265	0.961325	0.967912	0.0329257	0.0713269	0.0133216	0.0127313	10291	5485	7441	7024	9083	7619
Homo_sapiens_tRNA-Pro-CGG-1-1	46	47	GGTCC	1.12783	-0.0517857	0.0772736	21.8805	0.000202605	0.83254	0.834091	0.83099	0.784094	0.0358353	0.0167883	0.785469	0.782719	0.0252722	0.0463985	0.0183133	0.0152634	1748	787	5144	5345	8573	7993
Homo_sapiens_tRNA-Pro-TGG-3-1	19	20	GGTAT	1.08263	-0.0323532	0.0711661	18.7385	0.000474518	1.01113	1.00889	1.01337	0.963838	0.0514362	0.012604	0.961767	0.965909	0.031662	0.0712104	0.0127904	0.0124176	14124	7568	10770	10476	12353	10469
Homo_sapiens_tRNA-Pro-TGG-3-1	46	47	GGTCC	1.12783	-0.0517857	0.0772736	21.0139	0.000268926	0.803943	0.812829	0.795057	0.758738	0.0361066	0.01899	0.766617	0.750859	0.0272515	0.0449616	0.0210218	0.0169582	2678	1164	7706	8207	11940	11204
Homo_sapiens_tRNA-Ser-AGA-1-1	16	16	AGTGG	1.13794	0.0170535	0.057334	26.2286	0.000233581	0.896949	0.892986	0.900912	0.773236	0.0294806	0.0117822	0.769754	0.776719	0.0186582	0.0403031	0.0119484	0.011616	8239	5249	7557	6203	6277	5854
Homo_sapiens_tRNA-Ser-AGA-1-1	19	20	GGTTA	1.12882	-0.0530231	0.0892017	6.78706	2.14144e-05	0.820961	0.822105	0.819817	0.774247	0.114077	0.0805838	0.77526	0.773234	0.116959	0.111195	0.07963	0.0815376	5473	3497	6327	5315	5513	5151
Homo_sapiens_tRNA-Ser-AGA-1-1	20	20a	GTTAA	1.12884	-0.0557899	0.0824931	3.61501	0.00231828	0.351437	0.363805	0.339069	0.360747	0.0997913	0.0819036	0.371703	0.349791	0.105987	0.0935961	0.0826732	0.0811341	3640	2390	5529	4669	4923	4585
Homo_sapiens_tRNA-Ser-CGA-1-1	16	16	AGTGG	1.13794	0.0170535	0.057334	37.8412	0.000342699	0.832419	0.820273	0.844566	0.716529	0.0189352	0.0073764	0.705855	0.727203	0.0116606	0.0262097	0.00628667	0.00846614	2135	1305	2487	1984	2386	2008
Homo_sapiens_tRNA-Ser-CGA-1-1	19	20	GGTTA	1.12882	-0.0530231	0.0892017	7.1179	0.000789488	0.79495	0.815124	0.774777	0.751205	0.105537	0.0802696	0.769076	0.733333	0.102355	0.10872	0.0811567	0.0793826	1494	915	2208	1812	2144	1814
Homo_sapiens_tRNA-Ser-CGA-1-1	20	20a	GTTAA	1.12884	-0.0557899	0.0824931	3.58357	0.00143361	0.340008	0.350633	0.329384	0.350623	0.0978418	0.0909325	0.360035	0.341211	0.096048	0.0996355	0.0865979	0.095267	1136	677	1999	1646	1940	1648
Homo_sapiens_tRNA-Ser-GCT-3-1	16	16	AGTGG	1.13794	0.0170535	0.057334	38.7061	9.48507e-05	0.917599	0.91341	0.921788	0.791383	0.0204459	0.00747037	0.787702	0.795064	0.0139013	0.0269906	0.00841407	0.00652667	3090	1864	4460	3705	3922	3524
Homo_sapiens_tRNA-Ser-GCT-3-1	19	20	GGTTA	1.12882	-0.0530231	0.0892017	9.00447	9.72912e-05	0.775195	0.782454	0.767935	0.733704	0.0814821	0.0642884	0.740135	0.727273	0.0812946	0.0816697	0.068633	0.0599438	2078	1210	3924	3306	3526	3203
Homo_sapiens_tRNA-Ser-GCT-3-1	20	20a	GTTAA	1.12884	-0.0557899	0.0824931	4.69625	0.000850896	0.413388	0.40302	0.423756	0.415627	0.088502	0.0797654	0.406443	0.424812	0.0911124	0.0858916	0.0825288	0.0770021	1459	798	3578	3062	3211	2922
Homo_sapiens_tRNA-Ser-TGA-2-1	16	16	AGTGG	1.13794	0.0170535	0.057334	27.7685	0.000198806	0.89184	0.888532	0.895149	0.768747	0.0276841	0.0110934	0.76584	0.771655	0.0176463	0.0377219	0.0116179	0.0105689	8302	5299	8217	6760	6972	6434
Homo_sapiens_tRNA-Ser-TGA-2-1	19	20	GGTTA	1.12882	-0.0530231	0.0892017	7.36367	1.08953e-05	0.820094	0.82113	0.819058	0.773479	0.10504	0.0721952	0.774397	0.772561	0.107046	0.103033	0.0709832	0.0734072	5554	3557	7025	5901	6255	5776
Homo_sapiens_tRNA-Ser-TGA-2-1	20	20a	GTTAA	1.12884	-0.0557899	0.0824931	3.96291	0.00219714	0.345211	0.357827	0.332594	0.355232	0.0896391	0.0722973	0.366408	0.344055	0.0951695	0.0841086	0.0720309	0.0725637	3739	2456	6252	5267	5692	5223
Homo_sapiens_tRNA-Thr-AGT-1-1	48	47	GATCC	1.10246	-0.0305656	0.054682	21.0636	0.00149954	0.677699	0.65775	0.697648	0.642441	0.0305	0.006949	0.624346	0.660536	0.0151582	0.0458419	0.00661588	0.00728212	11082	6198	4552	3403	4988	4257
Homo_sapiens_tRNA-Thr-CGT-2-1	16	16	AGTGG	1.13794	0.0170535	0.057334	57.2155	0.000613833	0.989092	0.966521	1.01166	0.85421	0.0149297	0.00630632	0.834375	0.874046	0.00865801	0.0212014	0.00960512	0.00300752	640	262	462	283	937	665
Homo_sapiens_tRNA-Thr-CGT-2-1	46	47	GATCA	1.11261	-0.0213751	0.0621345	18.333	0.000433624	0.945553	0.950033	0.941073	0.869062	0.0474043	0.0185013	0.873088	0.865035	0.0307692	0.0640394	0.0181715	0.0188312	2419	1430	1365	1218	1761	1540
Homo_sapiens_tRNA-Thr-TGT-4-1	19	20	GGTTA	1.12882	-0.0530231	0.0892017	5.29698	0.000151343	0.420811	0.41701	0.424611	0.419761	0.0792453	0.0462692	0.416395	0.423127	0.0767515	0.0817391	0.0430719	0.0494665	3062	1522	2241	1725	2461	2062
Homo_sapiens_tRNA-Thr-TGT-4-1	47	47	GGTCG	1.10565	-0.0122959	0.0642064	57.3469	0.00035835	0.922106	0.939487	0.904725	0.845112	0.0147368	0.00843923	0.860832	0.829392	0.0144187	0.015055	0.00909857	0.00777989	1394	592	5479	5181	5935	5270
Homo_sapiens_tRNA-Trp-CCA-3-1	19	20	GGTAG	1.09513	-0.0280281	0.0737038	38.4293	6.84454e-05	0.892764	0.891604	0.893923	0.840802	0.0218792	0.0146204	0.839744	0.84186	0.0151869	0.0285714	0.0121704	0.0170705	624	430	856	770	1972	1816
Homo_sapiens_tRNA-Tyr-GTA-2-1	17	17	GTTGG	1.12465	0.0101908	0.041944	4.70809	0.000390315	0.917508	0.929158	0.905858	0.806753	0.171355	0.137718	0.817112	0.796394	0.178452	0.164258	0.144881	0.130556	4079	2829	4186	3805	4024	4320
Homo_sapiens_tRNA-Tyr-GTA-2-1	63	47	GGTCG	1.10565	-0.0122959	0.0642064	86.4556	0.00104325	0.808176	0.834293	0.782058	0.742068	0.00858323	0.00317333	0.76569	0.718447	0.00654511	0.0106213	0.00285016	0.0034965	478	206	2139	1883	2456	2288
Homo_sapiens_tRNA-Val-AAC-1-1	16	16	AGTGG	1.13794	0.0170535	0.057334	7.63496	3.62147e-06	0.977701	0.97738	0.978022	0.8442	0.11057	0.105325	0.843918	0.844482	0.111938	0.109203	0.106178	0.104472	26659	17850	22048	22069	19439	18158
Homo_sapiens_tRNA-Val-AAC-1-1	19	20	GGTTA	1.12882	-0.0530231	0.0892017	13.6639	1.97451e-05	0.840574	0.842721	0.838426	0.791622	0.0579351	0.0407312	0.793524	0.789719	0.0552876	0.0605825	0.0416943	0.0397681	20322	13520	20113	20567	18084	17074
Homo_sapiens_tRNA-Val-AAC-1-1	47	47	GGTCC	1.12783	-0.0517857	0.0772736	38.4654	3.80688e-05	0.866001	0.867424	0.864577	0.813762	0.0211557	0.0115165	0.815024	0.8125	0.0164309	0.0258806	0.0124879	0.0105451	1238	608	6573	6530	7207	7302
Homo_sapiens_tRNA-Val-CAC-1-1	16	16	AGTGG	1.13794	0.0170535	0.057334	7.88051	1.26137e-06	0.976458	0.975752	0.977165	0.843108	0.106987	0.101705	0.842487	0.843729	0.107532	0.106441	0.102231	0.10118	27020	17988	27973	29049	24836	23305
Homo_sapiens_tRNA-Val-CAC-1-1	19	20	GGTTA	1.12882	-0.0530231	0.0892017	16.7726	2.14485e-05	0.839441	0.842723	0.83616	0.790619	0.0471375	0.0318876	0.793526	0.787712	0.0452921	0.0489829	0.0328358	0.0309393	20913	13769	27974	29398	25460	24241
Homo_sapiens_tRNA-Val-CAC-1-1	47	47	GGTCC	1.12783	-0.0517857	0.0772736	28.7057	1.1712e-05	0.834593	0.834546	0.834641	0.785914	0.0273784	0.0181591	0.785872	0.785957	0.0247828	0.029974	0.0197442	0.0165741	1812	883	10128	11143	10788	11343
Homo_sapiens_tRNA-Val-TAC-1-1	19	20	GGTTA	1.12882	-0.0530231	0.0892017	17.019	5.26e-05	0.775528	0.780665	0.77039	0.733999	0.0431282	0.0328425	0.73855	0.729447	0.0452244	0.0410321	0.0336312	0.0320538	4869	2968	8690	7945	8504	7581
Homo_sapiens_tRNA-Val-TAC-1-1	20	20a	GTTAT	1.1397	-0.0813522	0.105462	5.14257	0.00250095	0.610044	0.636851	0.583236	0.606649	0.117966	0.109238	0.630171	0.583128	0.124766	0.111167	0.110938	0.107538	4037	2430	8536	7979	8356	7588
Homo_sapiens_tRNA-Val-TAC-1-1	47	47	GGTCC	1.12783	-0.0517857	0.0772736	40.873	3.43155e-05	0.686712	0.682576	0.690848	0.654794	0.0160202	0.0102553	0.651127	0.658462	0.015276	0.0167645	0.0115004	0.00901017	1952	975	7790	8351	7478	7769
Homo_sapiens_tRNA-iMet-CAT-1-1	46	47	GGTCG	1.10565	-0.0122959	0.0642064	15.7327	0.000199885	0.644296	0.651597	0.636996	0.593849	0.0377461	0.0282093	0.600452	0.587246	0.0334762	0.042016	0.0306303	0.0257882	3096	1427	10963	10734	10741	10974
MT-Asn	16	17	GTTGA	1.16485	-0.0414544	0.0995758	23.3256	0.00100319	0.419026	0.406072	0.43198	0.395312	0.0169476	0.00805566	0.384191	0.406433	0.0124575	0.0214376	0.00455063	0.0115607	544	342	883	793	879	865
MT-Asn	19	20	GATTA	1.13377	-0.0315826	0.0760563	23.601	0.000149833	0.987296	0.983735	0.990856	0.898663	0.0380773	0.0285147	0.895522	0.901804	0.028021	0.0481336	0.0373665	0.0196629	871	499	1142	1018	1124	1068
MT-Gln	16	16	GATAG	1.08352	0.00589535	0.0636312	21.9607	0.000100642	0.259488	0.257061	0.261916	0.234046	0.0106575	0	0.231806	0.236287	0.0106007	0.0107143	0	0	371	237	283	280	404	362
MT-Gln	20	20	GGTGG	1.13418	-0.00778183	0.0558343	22.3955	0.000964456	0.947637	0.958569	0.936706	0.842391	0.0376143	0.00961963	0.852029	0.832753	0.0145349	0.0606936	0.0103306	0.00890869	419	287	344	346	484	449
MT-Leu-UUR	21	20	GGTAA	1.10038	-0.0439151	0.0746171	19.0029	0.000400722	0.851647	0.861486	0.841808	0.813869	0.0428288	0.0167577	0.822811	0.804928	0.0302419	0.0554156	0.0198915	0.013624	491	487	496	794	553	734

## Sheet: Supplementary Data 3
Supplementary Data 3. Annotation, motif analysis, and quantification of D modification sites identified by CRACI in tRNA from siControl and siDUS knockdown human HepG2 cells. P-values from unpaired two sided t-tests are shown here.
ref	pos	pos(anno)	motif	A	b	backgroud	FC	pvalue	treated_DHU	treated#1_DHU	treated#2_DHU	treated	control1	control2	treated#1	treated#2	control1#1	control1#2	control2#1	control2#2	treated#1_depth	treated#2_depth	control1#1_depth	control1#2_depth	control2#1_depth	control2#2_depth	treated_DUS4_KD_DHU	treated#1_DUS4_KD_DHU	treated#2_DUS4_KD_DHU	treated_DUS4_KD	treated#1_DUS4_KD	treated#2_DUS4_KD	treated_DUS3_KD_DHU	treated#1_DUS3_KD_DHU	treated#2_DUS3_KD_DHU	treated_DUS3_KD	treated#1_DUS3_KD	treated#2_DUS3_KD	treated_DUS2_KD_DHU	treated#1_DUS2_KD_DHU	treated#2_DUS2_KD_DHU	treated#3_DUS2_KD_DHU	treated_DUS2_KD	treated#1_DUS2_KD	treated#2_DUS2_KD	treated#3_DUS2_KD	treated_DUS1_KD_DHU	treated#1_DUS1_KD_DHU	treated#2_DUS1_KD_DHU
Ala-AGC-8-2	17	16	AATGG	1.10682	0.0199623	0.0378339	24.8315	0.000227072	0.966612	0.980272	0.952952	0.855285	0.0344435	0.0342883	0.867627	0.842943	0.0353006	0.0335864	0.0319149	0.0366618	10765	9105	5439	4347	5922	5428	0.968681	0.978104	0.959258	0.857154	0.865667	0.84864	0.960789	0.974841	0.946737	0.850024	0.86272	0.837328	0.967034	0.976007	0.946841	0.978254	0.855666	0.863773	0.837422	0.865803	0.771255	0.770403	0.768268
Ala-AGC-8-2	20	20	GGTAG	1.09513	-0.0280281	0.0737038	23.5473	0.000371605	0.967683	0.985175	0.950191	0.909213	0.0386122	0.0348619	0.925186	0.89324	0.0334462	0.0437782	0.0313516	0.0383723	9156	7456	4724	3769	5231	4743	0.974948	0.981969	0.967926	0.915847	0.922258	0.909435	0.972547	0.98534	0.959754	0.913655	0.925337	0.901973	0.867933	0.878673	0.850655	0.874471	0.818129	0.827935	0.802352	0.824099	0.98345	0.989252	0.96771
Ala-AGC-8-2	47	47	GGTAG	1.09513	-0.0280281	0.0737038	58.4531	0.00465731	0.436535	0.467806	0.405264	0.424206	0.00725721	0.00369481	0.452761	0.395652	0.0072971	0.00721732	0.00404772	0.0033419	1630	690	6715	4988	4694	3890	0.468445	0.479009	0.45788	0.453344	0.462991	0.443697	0.25272	0.250396	0.255044	0.256359	0.254237	0.258481	0.503623	0.522593	0.446376	0.541901	0.485467	0.502788	0.433193	0.520419	0.531973	0.539399	0.523247
Ala-CGC-1-1	16	16	AGTGG	1.13794	0.0170535	0.057334	39.307	0.00012117	1.00049	1.01103	0.989954	0.864229	0.0219866	0.0180884	0.87349	0.854968	0.0215398	0.0224334	0.0181232	0.0180536	36021	29821	15924	14309	15505	15177	1.01433	1.01537	1.01328	0.876388	0.877307	0.875469	1.00532	1.01409	0.996542	0.868468	0.876178	0.860758	1.01698	1.02458	0.999718	1.02664	0.878717	0.885398	0.863548	0.887206	0.937012	0.948799	0.924069
Ala-TGC-2-1	16	16	AGTGG	1.13794	0.0170535	0.057334	39.6631	0.000120486	0.997429	1.0079	0.986956	0.861537	0.0217214	0.0173943	0.87074	0.852333	0.0211775	0.0222652	0.0175333	0.0172552	36353	30298	16102	14462	16654	16169	1.01221	1.01363	1.01079	0.874528	0.875775	0.87328	1.00223	1.01201	0.992458	0.865759	0.87435	0.857169	1.01527	1.02304	0.99718	1.02558	0.877212	0.884044	0.861318	0.886275	0.934269	0.946704	0.920564
Arg-ACG-1-1	16	16	AATGG	1.10682	0.0199623	0.0378339	85.4799	0.00138168	0.928806	0.962203	0.895409	0.821128	0.00960609	0.009238	0.851301	0.790954	0.0107784	0.00843373	0.00929415	0.00918186	3766	3449	4175	3320	7962	7297	0.965341	0.973278	0.957404	0.854137	0.861308	0.846966	0.94921	0.959807	0.938613	0.839562	0.849137	0.829988	0.964783	0.962241	0.956812	0.975297	0.853633	0.851335	0.84643	0.863132	0.827851	0.840192	0.81
Arg-ACG-1-1	20	20a	GATAA	1.12194	-0.0506309	0.0722222	11.7848	0.00548737	0.719207	0.771586	0.666829	0.686169	0.058225	0.0662106	0.732855	0.639483	0.0567732	0.0596769	0.0615301	0.070891	3208	2710	3787	3033	7346	6644	0.618595	0.666526	0.570664	0.596492	0.639214	0.55377	0.72566	0.761779	0.689541	0.691921	0.724114	0.659727	0.761226	0.77541	0.708131	0.800136	0.723621	0.736264	0.676297	0.758303	0.794118	0.817858	0.766348
Arg-ACG-1-1	47	47	GATTC	1.10503	-0.0293292	0.059814	28.2202	0.000608881	0.837839	0.858455	0.817223	0.784748	0.027808	0.010664	0.803405	0.766092	0.0288661	0.0267499	0.00928302	0.0120449	22264	9508	13961	10729	13250	10959	0.856553	0.858626	0.85448	0.801684	0.803559	0.799808	0.535255	0.549605	0.520905	0.510923	0.523909	0.497938	0.856397	0.864241	0.836248	0.868701	0.801542	0.808641	0.783309	0.812676	0.856223	0.862172	0.839954
Arg-CCG-1-1	16	16	AATGG	1.10682	0.0199623	0.0378339	115.758	0.000100438	0.988403	0.998012	0.978794	0.874973	0.00755864	0.00653505	0.883655	0.866291	0.00801548	0.00710179	0.00798594	0.00508415	2802	1952	3618	2957	6261	5704	1.01212	1.00947	1.01476	0.896399	0.894008	0.89879	0.995678	0.996447	0.994909	0.881546	0.88224	0.880851	1.00391	0.997776	1.01021	1.00375	0.888983	0.883441	0.894671	0.888836	0.879156	0.862186	0.904893
Arg-CCG-1-1	20	20a	GATAA	1.12194	-0.0506309	0.0722222	29.0142	0.00433997	0.79471	0.848571	0.740848	0.753466	0.0259689	0.0343495	0.801473	0.705458	0.0232743	0.0286634	0.0331555	0.0355435	2851	1942	3781	3105	6937	6274	0.615824	0.656462	0.575185	0.594022	0.630244	0.5578	0.812087	0.85696	0.767213	0.768954	0.808951	0.728958	0.822598	0.848965	0.772845	0.845986	0.778323	0.801824	0.733977	0.799169	0.847901	0.880638	0.801442
Arg-CCG-1-1	47	47	GATTG	1.09504	-0.0114831	0.0435748	74.5026	8.92596e-05	0.988942	0.998267	0.979617	0.913599	0.0122626	0.02129	0.922114	0.905083	0.0123648	0.0121605	0.0219935	0.0205864	27566	14676	17469	14802	16323	14767	0.998366	1.00169	0.995041	0.922205	0.925241	0.919168	0.901469	0.910432	0.892505	0.833717	0.841903	0.825532	1.00668	1.00877	0.998	1.01327	0.929796	0.931702	0.921871	0.935815	1.0047	1.00596	0.997446
Arg-CCT-1-1	16	16	AATGG	1.10682	0.0199623	0.0378339	131.878	0.000243727	1.00656	1.02184	0.991268	0.891373	0.00675909	0.00841984	0.905186	0.877561	0.00685151	0.00666667	0.00985525	0.00698444	5052	4149	9341	7200	9741	8161	1.02719	1.02695	1.02742	0.910012	0.9098	0.910224	1.01402	1.0133	1.01473	0.898114	0.897469	0.89876	1.01339	1.01011	1.01636	1.0137	0.897547	0.894584	0.900228	0.897829	0.779388	0.781286	0.768673
Arg-CCT-1-1	20	20a	GATAA	1.12194	-0.0506309	0.0722222	41.0054	3.08932e-05	0.933572	0.938863	0.928282	0.877236	0.0213932	0.0285569	0.881952	0.872521	0.0220196	0.0207668	0.0292362	0.0278775	7336	6605	11626	8764	11561	9470	0.787293	0.791886	0.782699	0.746855	0.750949	0.74276	0.937352	0.939797	0.934907	0.880605	0.882784	0.878426	0.942499	0.940044	0.93474	0.952713	0.885193	0.883005	0.878277	0.894296	0.957174	0.959602	0.948479
Arg-CCT-1-1	47	47	GATTG	1.09504	-0.0114831	0.0435748	26.5954	9.43861e-05	0.935815	0.944631	0.926999	0.865083	0.0325275	0.0340354	0.873134	0.857032	0.0317421	0.033313	0.0341461	0.0339246	27060	21928	20131	14739	20793	16743	0.949448	0.951084	0.947812	0.877533	0.879027	0.876038	0.771172	0.776384	0.76596	0.714729	0.719489	0.709969	0.943989	0.949437	0.932856	0.949674	0.872547	0.877523	0.862381	0.877739	0.946763	0.952162	0.930861
Arg-TCG-3-1	16	16	AATGG	1.10682	0.0199623	0.0378339	143.117	0.000146137	0.971792	0.983218	0.960367	0.859965	0.00600881	0.00769292	0.870288	0.849642	0.00616836	0.00584927	0.00690697	0.00847887	3608	2514	5512	4445	9266	7902	0.992684	1.00349	0.981882	0.878841	0.8886	0.869081	0.982596	0.975558	0.989635	0.869726	0.863368	0.876085	0.989541	0.989872	0.993334	0.985416	0.876	0.876299	0.879428	0.872274	0.868775	0.848772	0.887432
Arg-TCG-3-1	20	20a	GATAA	1.12194	-0.0506309	0.0722222	27.779	0.00502672	0.777	0.83378	0.72022	0.737681	0.0265553	0.0315403	0.78829	0.687072	0.0267547	0.0263559	0.0300827	0.0329979	3467	2189	5756	4591	10039	8546	0.624697	0.669448	0.579946	0.601931	0.641818	0.562044	0.808462	0.844767	0.772157	0.765724	0.798083	0.733364	0.817411	0.834407	0.765281	0.852546	0.7737	0.788849	0.727236	0.805016	0.857571	0.884591	0.818106
Arg-TCG-3-1	47	47	GATTG	1.09504	-0.0114831	0.0435748	73.5662	8.72585e-05	0.986486	0.995681	0.97729	0.911356	0.0123882	0.019854	0.919753	0.902958	0.0122984	0.012478	0.0205118	0.0191963	28836	15179	19596	16509	19501	17295	0.995363	0.999383	0.991344	0.919463	0.923133	0.915792	0.892631	0.903489	0.881773	0.825647	0.835562	0.815731	1.00333	1.00529	0.994756	1.00995	0.92674	0.928524	0.918908	0.932786	1.00184	1.0039	0.992355
Arg-TCT-2-1	16	16	AATGG	1.10682	0.0199623	0.0378339	94.3925	0.000212554	0.968529	0.982191	0.954866	0.857016	0.00907929	0.00768049	0.86936	0.844672	0.00978719	0.00837139	0.00671997	0.00864101	4455	3998	8787	6570	11756	10184	0.993758	0.993256	0.99426	0.879811	0.879358	0.880265	0.948039	0.953573	0.942504	0.838504	0.843504	0.833504	0.950074	0.959624	0.944215	0.946383	0.840343	0.848971	0.83505	0.837008	0.737547	0.732527	0.738354
Arg-TCT-2-1	20	20a	GATAG	1.08352	0.00589535	0.0636312	18.307	1.83421e-05	0.78476	0.787903	0.781617	0.718831	0.0392654	0.0567054	0.721732	0.71593	0.0390286	0.0395022	0.054423	0.0589879	4643	4344	9224	6911	11135	9663	0.556843	0.565112	0.548574	0.508481	0.516113	0.50085	0.778011	0.782881	0.773141	0.712602	0.717097	0.708107	0.788191	0.78784	0.779388	0.797345	0.721997	0.721673	0.713873	0.730446	0.837343	0.8368	0.828839
Arg-TCT-2-1	62	47	GGTTG	1.1238	-0.0321572	0.0743523	102.088	0.00120034	0.795268	0.823676	0.76686	0.736276	0.00721217	0.00416527	0.761555	0.710997	0.00762161	0.00680272	0.00426136	0.00406918	952	391	4461	3675	2112	1966	0.874836	0.867366	0.882306	0.807078	0.800431	0.813725	0.62649	0.620491	0.632489	0.58609	0.580752	0.591429	0.841631	0.864803	0.812373	0.847715	0.777531	0.798151	0.751497	0.782946	0.826938	0.790367	0.821208
Asn-GTT-3-1	16	16	AATCG	1.11557	-0.0320313	0.0617188	68.6753	3.07206e-06	0.955334	0.956197	0.954471	0.885074	0.0128878	0.0120408	0.885848	0.8843	0.0115694	0.0142062	0.0129599	0.0111218	2996	3172	5964	5209	15355	13577	0.985639	0.97145	0.999829	0.91224	0.89952	0.924959	0.966808	0.948806	0.98481	0.895359	0.879222	0.911497	0.995784	0.983707	1.00974	0.993904	0.921334	0.910507	0.933846	0.919648	0.809091	0.803168	0.818425
Asn-GTT-3-1	20	20	GGTTA	1.12882	-0.0530231	0.0892017	12.0209	0.000484328	0.571393	0.559204	0.583581	0.553159	0.0460163	0.0331712	0.542362	0.563957	0.0431758	0.0488568	0.0328341	0.0335084	1499	1759	4887	4155	13553	11997	0.628171	0.620392	0.635951	0.603458	0.596567	0.61035	0.632622	0.604525	0.660719	0.607401	0.582511	0.632292	0.287595	0.262117	0.331562	0.269107	0.301748	0.279177	0.340697	0.285369	0.648201	0.607048	0.692246
Asn-GTT-3-1	48	47	GGTTG	1.1238	-0.0321572	0.0743523	19.3953	0.00120931	0.307673	0.31889	0.296456	0.302395	0.0155911	0.0119029	0.312376	0.292413	0.0154298	0.0157524	0.0115499	0.0122559	7571	3348	19054	14347	22511	18848	0.343283	0.344756	0.34181	0.334082	0.335392	0.332771	0.172791	0.150292	0.195289	0.182371	0.162351	0.202391	0.3886	0.387786	0.394873	0.38314	0.374406	0.373682	0.379988	0.369548	0.354827	0.343031	0.405078
Asp-GTC-2-1	19	20	GGTGA	1.13584	-0.033192	0.0799408	42.1325	6.28153e-06	1.00189	1.00385	0.999933	0.91129	0.0216292	0.0115931	0.913013	0.909568	0.0230454	0.020213	0.0123425	0.0108438	76356	79242	47515	40568	61333	54778	1.01095	1.01237	1.00953	0.919269	0.920521	0.918017	1.00712	1.01032	1.00393	0.915898	0.918711	0.913085	0.909481	0.91491	0.891501	0.922031	0.829933	0.834713	0.814104	0.840982	1.01659	1.01625	1.01365
Cys-GCA-2-1	16	16	AGTGG	1.13794	0.0170535	0.057334	37.7256	3.66337e-05	1.00987	1.01571	1.00403	0.872469	0.0231267	0.0206209	0.877605	0.867334	0.0228844	0.023369	0.0208259	0.0204159	33114	32450	25607	21567	33516	31544	1.02542	1.02836	1.02248	0.886135	0.888718	0.883552	1.0174	1.02332	1.01149	0.879089	0.884286	0.873891	1.02748	1.03018	1.016	1.03626	0.887946	0.890321	0.877856	0.895661	1.00855	1.01555	1.00036
Cys-GCA-2-1	46	47	GGTCC	1.12783	-0.0517857	0.0772736	23.2805	0.0143423	0.665364	0.748444	0.582285	0.635866	0.0273133	0.0259662	0.709529	0.562203	0.0286269	0.0259997	0.0265116	0.0254208	1742	1053	8244	6577	17200	14555	0.751294	0.752812	0.749776	0.712056	0.713402	0.710711	0.526169	0.543191	0.509146	0.512448	0.527541	0.497354	0.774264	0.765158	0.761259	0.796376	0.732423	0.724349	0.720892	0.752029	0.719356	0.704261	0.698944
Gln-CTG-1-1	19	20	GGTTA	1.12882	-0.0530231	0.0892017	33.5315	0.000152206	0.661926	0.670432	0.65342	0.633361	0.0188886	0.012934	0.640896	0.625826	0.0197269	0.0180503	0.0131089	0.0127591	11512	10896	51554	38005	59883	50709	0.860847	0.855593	0.8661	0.809581	0.804927	0.814235	0.692695	0.687338	0.698052	0.660619	0.655873	0.665364	0.41131	0.408289	0.407423	0.418219	0.411345	0.408668	0.407901	0.417465	0.699097	0.671332	0.725437
Gln-CTG-1-1	20	20a	GTTAG	1.1221	-0.0229287	0.0969339	25.7874	0.000703261	0.732423	0.751682	0.713165	0.673158	0.0261042	0.0277937	0.690321	0.655995	0.0265414	0.025667	0.0282369	0.0273506	17305	16680	52258	38571	60134	51041	0.388532	0.390915	0.386149	0.366687	0.368811	0.364563	0.735633	0.737625	0.733641	0.676018	0.677793	0.674243	0.785869	0.78573	0.773723	0.798155	0.720788	0.720664	0.709964	0.731737	0.760923	0.771509	0.754056
Gln-TTG-1-1	19	20	GGTTA	1.12882	-0.0530231	0.0892017	34.4028	0.0002204	0.658832	0.669034	0.648631	0.63062	0.0183305	0.0101763	0.639658	0.621583	0.0193215	0.0173395	0.010665	0.0096876	10515	10499	55948	41466	63385	54193	0.861329	0.849256	0.873402	0.810008	0.799313	0.820704	0.687839	0.676473	0.699206	0.656317	0.646248	0.666387	0.401193	0.402921	0.401405	0.399253	0.402382	0.403913	0.40257	0.400663	0.689213	0.658789	0.716087
Gln-TTG-1-1	20	20a	GTTAG	1.1221	-0.0229287	0.0969339	27.4923	0.000504225	0.767334	0.784425	0.750242	0.704269	0.025617	0.0233088	0.719501	0.689038	0.0262472	0.0249868	0.02385	0.0227676	18927	18983	58673	43623	66499	56967	0.432807	0.438598	0.427015	0.406144	0.411306	0.400983	0.76981	0.77356	0.76606	0.706477	0.709819	0.703135	0.816978	0.81973	0.798735	0.832469	0.748512	0.750965	0.732254	0.762317	0.796639	0.809069	0.792406
Glu-CTC-1-1	19	20	GGTTA	1.12882	-0.0530231	0.0892017	8.75887	4.42265e-05	0.838614	0.835327	0.841901	0.789886	0.0901812	0.0983596	0.786974	0.792798	0.0938109	0.0865516	0.0992885	0.0974307	28020	31906	52883	45522	75759	71692	0.94169	0.934552	0.948829	0.881199	0.874875	0.887523	0.849157	0.840781	0.857533	0.799225	0.791805	0.806645	0.770482	0.763884	0.770358	0.777205	0.729529	0.723684	0.729419	0.735484	0.853652	0.837996	0.863827
Glu-CTC-1-1	20	20a	GTTAG	1.1221	-0.0229287	0.0969339	35.618	0.00171204	0.752491	0.783713	0.721269	0.691042	0.0194015	0.0172695	0.718867	0.663217	0.0196878	0.0191152	0.0179594	0.0165795	32401	37496	55161	47240	80125	75334	0.359956	0.374365	0.345548	0.341221	0.354062	0.328381	0.760714	0.770682	0.750746	0.69837	0.707254	0.689487	0.780399	0.793133	0.759815	0.788249	0.715913	0.727261	0.697569	0.722909	0.765269	0.77918	0.752915
Glu-TTC-3-1	20	20a	GCTAG	1.06937	-0.0425059	0.0589189	31.5559	0.000820894	0.727176	0.748542	0.70581	0.719754	0.0228089	0.0197296	0.739735	0.699774	0.022681	0.0229368	0.0204611	0.0189981	30369	37182	11287	9112	19647	18265	0.324231	0.333794	0.314668	0.342948	0.35189	0.334005	0.727154	0.736679	0.717628	0.719734	0.728641	0.710826	0.747377	0.754931	0.732788	0.75441	0.738645	0.745709	0.725002	0.745222	0.735097	0.750807	0.724794
Gly-GCC-2-1	19	20	GGTAG	1.09513	-0.0280281	0.0737038	29.4997	1.26255e-05	0.945725	0.948783	0.942667	0.889163	0.0301414	0.0220724	0.891955	0.886371	0.0313748	0.028908	0.0225937	0.0215512	124957	124431	62088	47703	63292	54939	0.9446	0.945	0.944201	0.888136	0.888501	0.887771	0.943748	0.949497	0.938	0.887358	0.892607	0.882109	0.63064	0.634376	0.622384	0.63516	0.60145	0.604861	0.593911	0.605577	0.949847	0.952204	0.944547
Gly-TCC-2-1	19	20	GGTGA	1.13584	-0.033192	0.0799408	42.7182	2.15599e-05	1.00585	1.01053	1.00117	0.914775	0.0214142	0.0117074	0.918894	0.910655	0.0218992	0.0209291	0.0114018	0.0120131	48443	49639	25663	20880	35433	30883	1.01274	1.01663	1.00885	0.920844	0.924264	0.917423	1.01388	1.01756	1.0102	0.921846	0.925085	0.918607	0.838965	0.847411	0.823053	0.846432	0.767851	0.775287	0.753841	0.774425	1.01637	1.01723	1.01355
His-GTG-1-1	19	20	GGTTA	1.12882	-0.0530231	0.0892017	25.1619	1.91766e-06	0.780938	0.780152	0.781724	0.738792	0.0293615	0.0146925	0.738095	0.739488	0.0300545	0.0286686	0.0146395	0.0147455	7056	7539	20729	17057	31217	28551	0.911868	0.901739	0.921996	0.85478	0.845807	0.863753	0.801626	0.790704	0.812549	0.757119	0.747443	0.766795	0.676248	0.669006	0.683162	0.676576	0.646049	0.639633	0.652174	0.646339	0.796807	0.784744	0.818248
His-GTG-1-1	20	20a	GTTAG	1.1221	-0.0229287	0.0969339	26.2878	0.00423283	0.6245	0.665148	0.583852	0.576978	0.0219486	0.0163404	0.613204	0.540753	0.021806	0.0220911	0.0161607	0.0165201	9664	10036	22746	18469	34095	30932	0.297444	0.32401	0.270878	0.285511	0.309186	0.261836	0.640889	0.661224	0.620553	0.591584	0.609706	0.573461	0.663354	0.683061	0.640906	0.666095	0.611604	0.629167	0.591599	0.614048	0.671331	0.699032	0.66854
Ile-AAT-2-1	16	16	AGTTG	1.14046	-0.0285471	0.0866476	29.3776	4.40227e-05	0.942498	0.948706	0.93629	0.851449	0.0289829	0.0111502	0.856892	0.846005	0.0293731	0.0285927	0.0111484	0.0111519	3983	4143	4562	4022	7445	7084	0.966979	0.980841	0.953117	0.872914	0.885069	0.860759	0.957429	0.971744	0.943114	0.86454	0.877092	0.851989	0.978254	0.986624	0.960396	0.987743	0.882801	0.89014	0.867142	0.891121	0.905004	0.917767	0.887847
Ile-AAT-2-1	48	47	GGTCG	1.10565	-0.0122959	0.0642064	83.5696	0.00108539	0.644608	0.665972	0.623243	0.594131	0.00710941	0.00605854	0.613453	0.574808	0.00823079	0.00598802	0.00488672	0.00723037	2111	1691	12028	9519	11255	9958	0.709897	0.732188	0.687607	0.653181	0.673342	0.633021	0.397934	0.403276	0.392592	0.371029	0.37586	0.366197	0.730881	0.73188	0.728386	0.732377	0.67216	0.673063	0.669903	0.673513	0.713071	0.699004	0.747985
Ile-GAT-1-1	16	16	AGTTG	1.14046	-0.0285471	0.0866476	22.8001	0.000101327	0.977567	0.987151	0.967983	0.882198	0.0386927	0.0217947	0.890602	0.873795	0.0399101	0.0374753	0.0214678	0.0221217	2724	2385	1779	1521	2003	1989	0.988951	1.00303	0.974872	0.89218	0.904525	0.879835	0.981657	1.00377	0.959543	0.885785	0.905176	0.866394	0.99361	1.00607	0.974729	1.00003	0.896265	0.907188	0.87971	0.901898	0.921954	0.936076	0.887896
Ile-TAT-2-1	67	47	GGTTG	1.1238	-0.0321572	0.0743523	41.5382	0.00275869	0.403305	0.425657	0.380952	0.387491	0.00932855	0.00522462	0.407382	0.367601	0.00859927	0.0100578	0.0044874	0.00596184	1436	642	5233	3977	2897	2516	0.466184	0.476009	0.456359	0.443444	0.452187	0.434701	0.222845	0.23242	0.21327	0.226911	0.235431	0.218391	0.531283	0.544322	0.517701	0.531825	0.501371	0.512974	0.489286	0.501854	0.4676	0.471728	0.461975
Leu-AAG-3-1	19	20	GGTCT	1.1193	-0.0440005	0.0773968	21.1859	1.74603e-05	0.916993	0.919369	0.914617	0.85857	0.0405255	0.0307448	0.860693	0.856448	0.0432049	0.0378462	0.0312708	0.0302188	18671	16851	11133	9063	15030	13667	0.928506	0.928906	0.928105	0.868856	0.869214	0.868498	0.921513	0.926536	0.916489	0.862608	0.867096	0.85812	0.913462	0.909277	0.911189	0.919922	0.855416	0.851676	0.853385	0.861187	0.936445	0.930724	0.931571
Leu-CAA-1-1	19	20	GGTCT	1.1193	-0.0440005	0.0773968	12.1639	2.44295e-05	0.926692	0.930892	0.922492	0.867236	0.0712961	0.053585	0.870988	0.863483	0.0724772	0.0701151	0.0550602	0.0521097	42500	35556	25953	20937	24337	22491	0.93268	0.938365	0.926994	0.872585	0.877664	0.867506	0.929389	0.936441	0.922338	0.869645	0.875945	0.863345	0.920008	0.922184	0.907291	0.930548	0.861264	0.863208	0.849903	0.870681	0.943975	0.943357	0.939181
Leu-CAG-1-1	19	20	GGTCT	1.1193	-0.0440005	0.0773968	12.7898	6.15416e-05	0.92236	0.928932	0.915789	0.863365	0.0675041	0.0381514	0.869237	0.857494	0.0696287	0.0653796	0.039494	0.0368088	32012	26827	20954	17559	27194	24831	0.93112	0.935703	0.926538	0.871192	0.875286	0.867098	0.926113	0.933487	0.91874	0.866718	0.873306	0.860131	0.91881	0.919006	0.906933	0.930491	0.860193	0.860369	0.849582	0.870629	0.943166	0.940232	0.939027
Leu-TAA-1-1	16	16	AGTGG	1.13794	0.0170535	0.057334	4.47066	0.000378684	0.725229	0.734141	0.716317	0.622332	0.139204	0.0887895	0.630164	0.614501	0.14441	0.133998	0.0827723	0.0948068	6584	4786	6440	4918	7575	6624	0.749406	0.760212	0.7386	0.643578	0.653074	0.634082	0.693082	0.714458	0.671707	0.594082	0.612866	0.575298	0.735449	0.757846	0.69398	0.75452	0.631313	0.650996	0.594871	0.648073	0.529877	0.539409	0.4879
Leu-TAA-1-1	19	20	GGTTA	1.12882	-0.0530231	0.0892017	13.718	0.000386471	0.736795	0.751185	0.722406	0.699686	0.0510049	0.039355	0.712434	0.686939	0.051472	0.0505379	0.0387416	0.0399684	3780	3453	5265	3997	7279	6330	0.848216	0.874303	0.822128	0.798392	0.821502	0.775281	0.762409	0.778157	0.746661	0.722377	0.736328	0.708426	0.749089	0.753327	0.72325	0.77069	0.710577	0.714331	0.687686	0.729713	0.797187	0.792631	0.784487
Leu-TAA-1-1	20	20a	GTTAA	1.12884	-0.0557899	0.0824931	3.64844	0.00226532	0.567877	0.589263	0.546492	0.552484	0.15143	0.108278	0.571429	0.533539	0.148842	0.154018	0.102852	0.113705	2709	2594	4750	3571	6942	5998	0.328908	0.307921	0.349894	0.340789	0.322199	0.35938	0.554542	0.556662	0.552423	0.540671	0.542548	0.538793	0.579508	0.581597	0.559733	0.597193	0.562787	0.564638	0.545269	0.578453	0.596227	0.600308	0.589974
Leu-TAG-1-1	19	20	GGTCT	1.1193	-0.0440005	0.0773968	22.2895	1.31228e-05	0.921063	0.923529	0.918597	0.862206	0.0386821	0.027269	0.864409	0.860003	0.0406938	0.0366705	0.028191	0.0263471	19404	17629	11992	9599	17949	15979	0.931782	0.932132	0.931433	0.871783	0.872096	0.871471	0.924458	0.929645	0.919271	0.86524	0.869874	0.860605	0.915463	0.91126	0.914702	0.920428	0.857204	0.853448	0.856523	0.861639	0.938701	0.933607	0.932652
Lys-CTT-2-3	16	16	AGTCG	1.12619	-0.0235216	0.0604489	48.4153	3.13391e-06	1.01026	1.01178	1.00874	0.91795	0.0189599	0.0140816	0.919301	0.9166	0.0198023	0.0181176	0.014865	0.0132983	45019	45120	35400	28591	41507	36922	1.01425	1.01417	1.01434	0.921496	0.921419	0.921573	1.01004	1.01299	1.0071	0.917756	0.920372	0.915141	1.02197	1.02369	1.01396	1.02827	0.92835	0.929877	0.921231	0.933941	0.946454	0.953482	0.930304
Lys-CTT-2-3	20	20	GGTAG	1.09513	-0.0280281	0.0737038	32.6757	0.000202987	0.839054	0.851029	0.827079	0.791758	0.0242308	0.0193374	0.802693	0.780824	0.0244419	0.0240198	0.0196066	0.0190683	47971	49978	38745	31141	47637	42007	0.842449	0.839477	0.84542	0.794858	0.792145	0.797572	0.815951	0.828777	0.803126	0.770663	0.782374	0.758951	0.438576	0.44188	0.435364	0.438484	0.42607	0.429087	0.423137	0.425986	0.841945	0.855742	0.820459
Lys-CTT-2-3	47	47	GGTCG	1.10565	-0.0122959	0.0642064	42.1083	0.00118061	0.821846	0.849848	0.793844	0.754432	0.0179165	0.0137902	0.779758	0.729107	0.0183326	0.0175003	0.0132624	0.0143181	6284	6246	21819	17714	43808	37086	0.874426	0.868369	0.880484	0.801988	0.796509	0.807467	0.64281	0.620678	0.664941	0.592504	0.572488	0.612521	0.864349	0.868093	0.865778	0.859174	0.792873	0.79626	0.794167	0.788193	0.83286	0.788773	0.850767
Lys-TTT-3-1	16	16	AGTCG	1.12619	-0.0235216	0.0604489	52.018	5.57849e-05	0.99485	1.00223	0.987467	0.904265	0.0173837	0.0151021	0.91082	0.89771	0.0183378	0.0164296	0.0154135	0.0147908	38686	32750	28793	23555	30363	28058	1.00172	1.00359	0.999857	0.910369	0.912026	0.908711	0.996543	1.00281	0.990275	0.905769	0.911334	0.900203	1.0138	1.01592	1.00487	1.02061	0.921093	0.922977	0.913162	0.927141	0.94409	0.950131	0.930404
Lys-TTT-3-1	20	20	GGTAG	1.09513	-0.0280281	0.0737038	29.8822	3.00143e-05	0.94313	0.948066	0.938194	0.886793	0.0296763	0.0220623	0.891301	0.882286	0.0309935	0.0283592	0.0222144	0.0219102	36118	32545	28748	23555	31331	28982	0.954802	0.954171	0.955432	0.897451	0.896875	0.898027	0.940979	0.943768	0.93819	0.884829	0.887375	0.882282	0.649569	0.653928	0.636798	0.657982	0.618734	0.622714	0.607072	0.626416	0.958255	0.957867	0.957834
Lys-TTT-3-1	47	47	GGTCC	1.12783	-0.0517857	0.0772736	36.7197	0.00310655	0.750068	0.793583	0.706553	0.71097	0.0193621	0.0152925	0.749552	0.672387	0.0214264	0.0172977	0.013915	0.01667	5582	2564	13348	10406	17032	15117	0.808708	0.807464	0.809952	0.762963	0.76186	0.764066	0.501878	0.502674	0.501081	0.49091	0.491616	0.490204	0.822006	0.813312	0.817338	0.835367	0.774753	0.767045	0.770614	0.7866	0.765825	0.73735	0.763642
Met-CAT-1-1	16	16	AGTAG	1.10043	-0.013709	0.083856	56.4611	3.53502e-05	0.980409	0.986207	0.974612	0.903395	0.0160003	0.00720629	0.908663	0.898126	0.0157119	0.0162887	0.00813405	0.00627854	5310	4643	4137	3131	6147	5256	0.987561	0.993749	0.981372	0.909893	0.915517	0.904269	0.983627	0.986699	0.980556	0.906319	0.90911	0.903528	0.979918	0.986058	0.974188	0.979507	0.902948	0.908528	0.897741	0.902575	0.920227	0.932305	0.922372
Met-CAT-1-1	47	47	GGTCG	1.10565	-0.0122959	0.0642064	54.8096	0.00101452	0.727315	0.750456	0.704175	0.668935	0.0122047	0.0119494	0.689864	0.648006	0.0117647	0.0126447	0.0111425	0.0127563	1983	1429	13600	11230	13103	12386	0.8067	0.785371	0.82803	0.740734	0.721443	0.760025	0.57135	0.547453	0.595246	0.527873	0.50626	0.549486	0.779933	0.759199	0.799729	0.780871	0.716524	0.697772	0.734428	0.717373	0.772886	0.75718	0.780461
Phe-GAA-1-1	16	16	AGTTG	1.14046	-0.0285471	0.0866476	38.4672	0.000934404	0.90918	0.937113	0.881247	0.822234	0.0213749	0.0108285	0.846727	0.797741	0.0218685	0.0208813	0.0113526	0.0103043	3223	2833	7728	6082	9249	8346	0.922372	0.942645	0.902099	0.833801	0.851578	0.816025	0.92138	0.92433	0.91843	0.832931	0.835518	0.830345	0.939701	0.941061	0.926611	0.951431	0.848996	0.850189	0.837518	0.859281	0.927644	0.932835	0.919775
Phe-GAA-1-1	17	17	GTTGG	1.12465	0.0101908	0.041944	29.1703	0.0010735	0.762605	0.786429	0.738781	0.669019	0.0229349	0.0134613	0.690203	0.647836	0.022641	0.0232288	0.0136193	0.0133032	2960	2726	7641	6027	9325	8419	0.759785	0.76023	0.75934	0.666512	0.666908	0.666117	0.774499	0.772965	0.776033	0.679595	0.678231	0.680959	0.772503	0.775059	0.77606	0.766389	0.67782	0.680093	0.680983	0.672384	0.382314	0.388945	0.395303
Phe-GAA-1-1	47	47	GGTCC	1.12783	-0.0517857	0.0772736	50.0121	0.0045663	0.706557	0.756949	0.656165	0.67239	0.0134446	0.00903235	0.717071	0.62771	0.0136428	0.0132463	0.00758862	0.0104761	2103	1061	12021	10267	10015	9641	0.798222	0.797965	0.79848	0.753666	0.753437	0.753894	0.564675	0.549685	0.579665	0.546589	0.533299	0.55988	0.791867	0.771352	0.789474	0.814775	0.748031	0.729841	0.745909	0.768342	0.799479	0.767808	0.834489
Pro-AGG-2-1	19	20	GGTAT	1.08263	-0.0323532	0.0711661	38.1638	0.000106086	0.996911	1.00723	0.986589	0.950704	0.0249111	0.0148177	0.960238	0.94117	0.0251121	0.0247102	0.0155737	0.0140617	29928	17355	21862	18373	21639	20410	1.00411	1.01123	0.996985	0.957353	0.963934	0.950772	1.00289	1.00705	0.998726	0.956225	0.96007	0.952381	0.978782	0.98397	0.964857	0.98752	0.933959	0.938751	0.921096	0.94203	1.01259	1.01261	1.01224
Pro-AGG-2-1	46	47	GGTCC	1.12783	-0.0517857	0.0772736	16.0821	0.00620002	0.767888	0.828623	0.707153	0.72677	0.0451912	0.0167396	0.780621	0.672919	0.0478864	0.0424959	0.0164349	0.0170443	4025	2186	12822	10401	22148	19068	0.837012	0.825532	0.848492	0.788059	0.77788	0.798237	0.633566	0.617814	0.649317	0.607672	0.593706	0.621638	0.832932	0.836833	0.833399	0.828565	0.784442	0.7879	0.784855	0.78057	0.81437	0.771193	0.835228
Pro-CGG-1-1	19	20	GGTAT	1.08263	-0.0323532	0.0711661	38.0688	5.69142e-05	1.00175	1.00935	0.994156	0.955176	0.0250908	0.0137496	0.962192	0.948159	0.025004	0.0251776	0.0139194	0.0135798	33829	19965	25316	20971	26869	24669	1.00909	1.01329	1.00489	0.961955	0.965835	0.958076	1.00781	1.00925	1.00638	0.960775	0.962101	0.95945	0.981651	0.983888	0.972345	0.98872	0.936609	0.938675	0.928013	0.943139	1.01569	1.01308	1.01855
Pro-CGG-1-1	46	47	GGTCC	1.12783	-0.0517857	0.0772736	16.9938	0.00475795	0.785981	0.840493	0.73147	0.742812	0.0437108	0.0177888	0.791145	0.694479	0.0461674	0.0412543	0.0169293	0.0186483	4314	2409	14729	12023	28176	23970	0.857026	0.834576	0.879476	0.805804	0.785899	0.82571	0.633651	0.607827	0.659475	0.607747	0.58485	0.630644	0.858403	0.848808	0.868574	0.857828	0.807025	0.798518	0.816043	0.806516	0.83679	0.777738	0.891199
Pro-TGG-3-1	19	20	GGTAT	1.08263	-0.0323532	0.0711661	37.866	4.34331e-05	1.00168	1.00831	0.995043	0.955106	0.0252233	0.0127244	0.961232	0.948979	0.0253683	0.0250782	0.0130839	0.012365	40833	26342	31496	25879	37680	33886	1.00904	1.01176	1.00632	0.961908	0.96442	0.959396	1.00793	1.00871	1.00714	0.96088	0.961605	0.960156	0.980686	0.982228	0.972323	0.987508	0.935718	0.937142	0.927993	0.942019	1.01556	1.01317	1.01905
Pro-TGG-3-1	46	47	GGTCC	1.12783	-0.0517857	0.0772736	17.0751	0.00487568	0.752046	0.805017	0.699076	0.712723	0.0417406	0.019324	0.75969	0.665757	0.0440678	0.0394134	0.0188888	0.0197591	5031	3297	18290	15071	39759	33959	0.827991	0.808766	0.847215	0.78006	0.763014	0.797106	0.579279	0.569216	0.589342	0.559538	0.550616	0.56846	0.825913	0.828363	0.831477	0.8179	0.778218	0.78039	0.783151	0.771113	0.805619	0.768819	0.832694
Ser-AGA-1-1	16	16	AGTGG	1.13794	0.0170535	0.057334	35.4021	0.000458867	0.894981	0.913163	0.876798	0.771507	0.0217927	0.0158843	0.787485	0.755529	0.0234626	0.0201227	0.0163409	0.0154277	12625	13204	11806	9939	12790	11797	0.930609	0.945183	0.916035	0.802816	0.815624	0.790009	0.898869	0.919436	0.878302	0.774924	0.792998	0.75685	0.917281	0.930555	0.883163	0.938124	0.791104	0.802769	0.761122	0.809421	0.682586	0.699816	0.656349
Ser-AGA-1-1	19	20	GGTTA	1.12882	-0.0530231	0.0892017	7.97731	0.00154892	0.670957	0.646009	0.695905	0.641361	0.0803982	0.0810292	0.61926	0.663463	0.0801078	0.0806887	0.0808251	0.0812333	6272	8219	9275	7783	11296	10476	0.79314	0.797394	0.788886	0.749601	0.75337	0.745833	0.68876	0.666498	0.711023	0.657133	0.637411	0.676855	0.666752	0.646532	0.679905	0.673819	0.637636	0.619724	0.649288	0.643897	0.724629	0.695396	0.750149
Ser-AGA-1-1	20	20a	GTTAA	1.12884	-0.0557899	0.0824931	4.01426	0.000281105	0.357429	0.35249	0.362369	0.366056	0.0911888	0.081914	0.36168	0.370431	0.0897389	0.0926387	0.0763068	0.0875211	3904	5472	8235	6833	10235	9472	0.200437	0.186871	0.214003	0.226982	0.214965	0.238999	0.358726	0.343135	0.374317	0.367204	0.353393	0.381016	0.36033	0.34339	0.381626	0.355973	0.368625	0.353618	0.387491	0.364766	0.391823	0.368338	0.433323
Ser-CGA-1-1	16	16	AGTGG	1.13794	0.0170535	0.057334	33.5711	0.000225912	0.771642	0.760779	0.782505	0.663119	0.0197527	0.00750945	0.653572	0.672665	0.0213043	0.018201	0.00730629	0.0077126	3513	3223	4600	3791	5201	4927	0.822735	0.82771	0.817761	0.708019	0.71239	0.703648	0.77978	0.772294	0.787265	0.67027	0.663692	0.676848	0.764656	0.76058	0.750698	0.782689	0.65698	0.653398	0.644714	0.672827	0.487109	0.485746	0.489703
Ser-CGA-1-1	19	20	GGTTA	1.12882	-0.0530231	0.0892017	12.2596	0.000463868	0.699465	0.714262	0.684667	0.666616	0.0543748	0.052335	0.679724	0.653507	0.0529063	0.0558434	0.0529495	0.0517205	2323	2381	4215	3474	4967	4679	0.81918	0.854776	0.783585	0.77267	0.804203	0.741136	0.717093	0.743215	0.690971	0.682232	0.705373	0.659091	0.707638	0.710261	0.688467	0.724186	0.673856	0.67618	0.656873	0.688516	0.771214	0.754878	0.769259
Ser-CGA-1-1	20	20a	GTTAA	1.12884	-0.0557899	0.0824931	4.69842	0.000507056	0.381565	0.379926	0.383204	0.387437	0.082461	0.0603056	0.385985	0.388889	0.0757462	0.0891759	0.0585748	0.0620364	1741	1818	3987	3252	4729	4449	0.222815	0.191573	0.254057	0.246806	0.21913	0.274482	0.398068	0.396161	0.399974	0.402056	0.400367	0.403745	0.405125	0.398571	0.40504	0.411764	0.408308	0.402502	0.408232	0.414189	0.439161	0.453474	0.450093
Ser-GCT-3-1	16	16	AGTGG	1.13794	0.0170535	0.057334	36.3395	0.000313668	0.897787	0.912955	0.88262	0.773973	0.0212984	0.0110952	0.787303	0.760644	0.0216373	0.0209596	0.0103238	0.0118666	6206	5402	7256	6107	9202	8427	0.92055	0.933514	0.907586	0.793977	0.805369	0.782584	0.898053	0.915656	0.880449	0.774206	0.789676	0.758737	0.90722	0.915839	0.890396	0.915426	0.782263	0.789837	0.767478	0.789474	0.745525	0.759914	0.73024
Ser-GCT-3-1	19	20	GGTTA	1.12882	-0.0530231	0.0892017	9.06606	0.000247904	0.656756	0.666071	0.64744	0.628781	0.0693555	0.0578499	0.637033	0.620528	0.0724399	0.066271	0.0573601	0.0583397	3397	3634	6074	5055	8682	7902	0.774828	0.786824	0.762832	0.733379	0.744006	0.722751	0.685257	0.674491	0.696023	0.654029	0.644492	0.663567	0.615168	0.605975	0.617407	0.622122	0.591939	0.583795	0.593922	0.598099	0.718258	0.693768	0.739135
Ser-GCT-3-1	20	20a	GTTAA	1.12884	-0.0557899	0.0824931	4.23272	0.00272747	0.436181	0.455672	0.416689	0.435819	0.102964	0.0670981	0.453085	0.418552	0.105263	0.100665	0.0636618	0.0705344	2366	2652	5605	4659	8231	7429	0.26744	0.262682	0.272198	0.286337	0.282123	0.290552	0.414908	0.410755	0.41906	0.416973	0.413295	0.420652	0.438878	0.453492	0.42777	0.435373	0.438208	0.451154	0.428368	0.435103	0.450623	0.438345	0.450696
Ser-TGA-2-1	16	16	AGTGG	1.13794	0.0170535	0.057334	36.1917	0.000441216	0.894336	0.912165	0.876506	0.77094	0.0213016	0.015377	0.786609	0.755272	0.022917	0.0196862	0.015748	0.015006	12620	13231	12218	10261	14478	13328	0.930981	0.945407	0.916555	0.803143	0.815821	0.790466	0.897107	0.916589	0.877624	0.773375	0.790496	0.756254	0.915623	0.92872	0.882118	0.936031	0.789647	0.801156	0.760203	0.807582	0.681568	0.699736	0.654774
Ser-TGA-2-1	19	20	GGTTA	1.12882	-0.0530231	0.0892017	8.26534	0.00150764	0.67444	0.649585	0.699294	0.644446	0.0779697	0.0714234	0.622428	0.666465	0.0782421	0.0776973	0.0711182	0.0717286	6269	8263	9739	8147	13119	12143	0.794874	0.799556	0.790192	0.751137	0.755285	0.746989	0.692714	0.671474	0.713955	0.660636	0.64182	0.679452	0.666266	0.647118	0.680363	0.671317	0.637206	0.620243	0.649694	0.64168	0.726037	0.695683	0.751623
Ser-TGA-2-1	20	20a	GTTAA	1.12884	-0.0557899	0.0824931	4.24049	0.000261642	0.357836	0.353003	0.362669	0.366416	0.0864088	0.0699284	0.362135	0.370697	0.0849284	0.0878893	0.0646118	0.0752449	3935	5549	8725	7225	12134	11230	0.198573	0.186974	0.210172	0.225331	0.215056	0.235606	0.357544	0.342665	0.372423	0.366158	0.352977	0.379338	0.359733	0.342798	0.379027	0.357374	0.368097	0.353094	0.385188	0.366007	0.392945	0.372746	0.430562
Thr-AGT-1-1	48	47	GATCC	1.10246	-0.0305656	0.054682	42.8069	0.000311432	0.662427	0.674374	0.650481	0.628589	0.0146843	0.00607428	0.639425	0.617752	0.0146829	0.0146856	0.00626832	0.00588024	27825	14263	10897	8716	9891	8333	0.696399	0.710868	0.68193	0.659403	0.672527	0.646279	0.450367	0.44705	0.453685	0.436237	0.433228	0.439246	0.746888	0.748411	0.73419	0.758063	0.7052	0.706581	0.693682	0.715336	0.69567	0.709612	0.697932
Thr-CGT-2-1	16	16	AGTGG	1.13794	0.0170535	0.057334	43.9127	0.000276186	0.994168	1.01001	0.978325	0.858671	0.019554	0.00378233	0.872593	0.844749	0.0186999	0.0204082	0.00454959	0.00301508	2025	1095	1123	882	2198	1990	0.978513	1.03245	0.924572	0.844914	0.892316	0.797511	0.979472	0.999692	0.959253	0.845757	0.863525	0.827988	0.969207	0.974466	0.961044	0.972109	0.836735	0.841358	0.829563	0.839286	0.616531	0.659256	0.568953
Thr-CGT-2-1	46	47	GATCA	1.11261	-0.0213751	0.0621345	46.175	9.52142e-05	0.965297	0.974609	0.955986	0.886807	0.0192053	0.0128438	0.895177	0.878438	0.0179257	0.0204849	0.0143266	0.0113609	6344	4072	3124	2392	4886	4225	0.980932	0.978964	0.9829	0.900859	0.899091	0.902628	0.732018	0.749425	0.714612	0.677139	0.692784	0.661494	0.987671	0.993552	0.982991	0.986471	0.906917	0.912202	0.90271	0.905838	0.979728	0.988345	0.966757
Thr-TGT-4-1	19	20	GGTTA	1.12882	-0.0530231	0.0892017	3.81486	0.00161532	0.561106	0.578675	0.543537	0.544046	0.142612	0.0450857	0.559611	0.528482	0.146935	0.13829	0.0452156	0.0449558	4110	4301	3328	2596	6657	5650	0.555767	0.579656	0.531878	0.539316	0.560479	0.518154	0.587245	0.60981	0.564679	0.567202	0.587193	0.547212	0.146045	0.146694	0.129955	0.161486	0.176351	0.176926	0.162097	0.19003	0.600611	0.626055	0.594878
Thr-TGT-4-1	47	47	GGTCG	1.10565	-0.0122959	0.0642064	65.4919	0.00211585	0.847758	0.886773	0.808743	0.777868	0.0118773	0.00811683	0.813155	0.742582	0.0113816	0.012373	0.00820232	0.00803133	2098	1348	10104	7678	17556	15066	0.912328	0.893822	0.930833	0.836268	0.81953	0.853005	0.727036	0.706746	0.747327	0.668683	0.650331	0.687034	0.914799	0.899963	0.940936	0.903499	0.838503	0.825085	0.862142	0.828283	0.866475	0.809858	0.918255
Trp-CCA-3-1	19	20	GGTAG	1.09513	-0.0280281	0.0737038	32.3261	0.000369433	0.815612	0.831241	0.799982	0.770352	0.0238307	0.0203419	0.784624	0.756081	0.0223092	0.0253521	0.0204628	0.0202209	1769	1439	2555	2130	6353	5341	0.847362	0.85845	0.836275	0.799345	0.809469	0.78922	0.841953	0.850802	0.833104	0.794405	0.802485	0.786325	0.748549	0.73204	0.751248	0.762358	0.709115	0.694041	0.71158	0.721725	0.856731	0.877844	0.852859
Tyr-GTA-2-1	17	16	GTTGG	1.12465	0.0101908	0.041944	3.19114	0.00243771	0.907096	0.933904	0.880287	0.797495	0.249909	0.122788	0.821332	0.773658	0.237048	0.262771	0.118988	0.126589	8541	8010	8821	7341	10707	10151	0.934455	0.957756	0.911154	0.821822	0.842541	0.801104	0.910379	0.931773	0.888985	0.800415	0.819438	0.781392	0.937237	0.953969	0.89341	0.964333	0.824296	0.839173	0.785326	0.848388	0.874342	0.896272	0.842002
Tyr-GTA-2-1	63	47	GGTCG	1.10565	-0.0122959	0.0642064	87.9873	0.00696897	0.78231	0.848225	0.716395	0.718675	0.00816794	0.00605985	0.778291	0.659058	0.00921659	0.00711929	0.00492126	0.00719844	1732	701	7812	5759	6096	5140	0.841707	0.852501	0.830914	0.772396	0.782158	0.762634	0.671588	0.702596	0.640581	0.618533	0.646577	0.590489	0.85722	0.864541	0.841013	0.866105	0.786426	0.793048	0.771768	0.794462	0.830589	0.828548	0.802629
Val-AAC-1-1	16	16	AGTGG	1.13794	0.0170535	0.057334	11.4921	0.000149885	0.956793	0.947021	0.966564	0.825826	0.0718605	0.0982076	0.817239	0.834413	0.0752502	0.0684709	0.0967677	0.0996474	44468	43838	41475	32072	44395	38576	0.979435	0.961353	0.997517	0.845724	0.829833	0.861614	0.96409	0.946738	0.981443	0.832239	0.81699	0.847488	0.969738	0.956772	0.98846	0.963983	0.837202	0.825808	0.853654	0.832145	0.89698	0.890109	0.920463
Val-AAC-1-1	19	20	GGTTA	1.12882	-0.0530231	0.0892017	15.9143	4.83436e-06	0.786429	0.788148	0.784709	0.743656	0.0467286	0.029018	0.745179	0.742132	0.0465647	0.0468926	0.0279145	0.0301216	30492	33331	39429	30218	42881	37083	0.829447	0.843102	0.815791	0.781765	0.793862	0.769667	0.791884	0.791095	0.792672	0.748488	0.747789	0.749187	0.755311	0.753697	0.754237	0.758	0.716089	0.714659	0.715138	0.718471	0.807288	0.803707	0.803552
Val-AAC-1-1	47	47	GGTCC	1.12783	-0.0517857	0.0772736	58.4368	0.00296282	0.772784	0.816996	0.728572	0.731111	0.0125111	0.0134667	0.770312	0.691909	0.0122926	0.0127297	0.014091	0.0128424	2277	1545	14643	11862	19658	18143	0.841473	0.840141	0.842805	0.792014	0.790833	0.793195	0.728872	0.719115	0.73863	0.692176	0.683525	0.700827	0.848484	0.845093	0.844064	0.856296	0.798231	0.795224	0.794312	0.805158	0.859163	0.830004	0.898732
Val-CAC-1-1	16	16	AGTGG	1.13794	0.0170535	0.057334	10.7286	0.000110957	0.953501	0.94482	0.962183	0.822934	0.0767044	0.103933	0.815305	0.830563	0.0786015	0.0748073	0.104513	0.103353	45096	44636	52569	40357	63112	54396	0.979929	0.961608	0.998249	0.846158	0.830058	0.862258	0.963249	0.945727	0.980771	0.8315	0.816102	0.846898	0.968634	0.954995	0.988019	0.962889	0.836232	0.824247	0.853268	0.831183	0.894841	0.886669	0.919501
Val-CAC-1-1	19	20	GGTTA	1.12882	-0.0530231	0.0892017	18.0173	6.10428e-06	0.783847	0.785732	0.781961	0.741368	0.0411476	0.0228514	0.743039	0.739698	0.0415978	0.0406974	0.0220471	0.0236556	31927	34629	55027	41870	67129	57703	0.835155	0.84676	0.823549	0.786821	0.797102	0.77654	0.790724	0.786637	0.79481	0.74746	0.74384	0.751081	0.75156	0.747849	0.753098	0.753733	0.712766	0.709478	0.714129	0.714691	0.805921	0.79833	0.806711
Val-CAC-1-1	47	47	GGTCC	1.12783	-0.0517857	0.0772736	40.7611	0.00274246	0.755735	0.797065	0.714404	0.715994	0.0175656	0.0184355	0.75264	0.679348	0.0181717	0.0169596	0.0197518	0.0171192	3125	2392	21572	17925	33769	31602	0.826246	0.816949	0.835542	0.778513	0.77027	0.786756	0.695003	0.688505	0.701501	0.662146	0.656384	0.667907	0.82711	0.813202	0.842022	0.826106	0.779279	0.766948	0.792501	0.778389	0.817209	0.778269	0.844167
Val-TAC-1-1	19	20	GGTTA	1.12882	-0.0530231	0.0892017	16.5528	6.40667e-05	0.687778	0.682347	0.693208	0.656263	0.0396466	0.0236681	0.651452	0.661073	0.04075	0.0385433	0.0245028	0.0228333	6923	7211	14454	11286	22977	19927	0.753555	0.771592	0.735517	0.714533	0.730512	0.698554	0.705883	0.705573	0.706193	0.672301	0.672027	0.672576	0.489184	0.492185	0.469147	0.50622	0.480332	0.48299	0.462582	0.495423	0.736538	0.717915	0.755866
Val-TAC-1-1	20	20a	GTTAT	1.1397	-0.0813522	0.105462	6.52819	0.00103126	0.667406	0.687749	0.647063	0.656981	0.100637	0.0869194	0.67483	0.639131	0.101678	0.0995968	0.0866754	0.0871634	6329	6537	15077	11657	23663	20387	0.507002	0.512265	0.501738	0.516238	0.520856	0.511619	0.676845	0.682348	0.671342	0.665263	0.670091	0.660434	0.734191	0.749714	0.722997	0.729863	0.71558	0.7292	0.705757	0.711782	0.657061	0.670949	0.64601
Val-TAC-1-1	47	47	GGTCC	1.12783	-0.0517857	0.0772736	31.0384	0.00151751	0.658899	0.685708	0.632089	0.630133	0.0203017	0.0090588	0.653904	0.606363	0.0195358	0.0210676	0.00865316	0.00946444	3970	2609	19605	14762	26811	21977	0.706282	0.706607	0.705956	0.672146	0.672435	0.671857	0.407911	0.394785	0.421038	0.407594	0.395955	0.419232	0.729165	0.717663	0.737901	0.73193	0.692435	0.682237	0.700182	0.694888	0.674562	0.631043	0.700763
iMet-CAT-1-1	46	47	GGTCG	1.10565	-0.0122959	0.0642064	27.2917	0.00371853	0.674297	0.714742	0.633851	0.620983	0.0227535	0.0305683	0.657563	0.584402	0.0224552	0.0230519	0.029377	0.0317597	4687	3821	18125	15053	29615	26732	0.733439	0.722908	0.74397	0.674473	0.664948	0.683998	0.40466	0.409136	0.400183	0.377112	0.38116	0.373063	0.701848	0.71773	0.663141	0.724671	0.645901	0.660266	0.610893	0.666543	0.662815	0.654693	0.66104
MT-Asn	16	MT	GTTGA	1.16485	-0.0414544	0.0995758	28.9865	0.00893553	0.499922	0.549665	0.450178	0.464759	0.0160336	0.00797634	0.507463	0.422055	0.0159113	0.016156	0.00877801	0.00717467	1608	1732	2074	1795	4329	4042	0.506257	0.535968	0.476546	0.470198	0.495704	0.444692	0.52305	0.537774	0.508327	0.484615	0.497255	0.471975	0.176987	0.175937	0.170304	0.184719	0.187527	0.186625	0.18179	0.194165	0.535314	0.546243	0.535454
MT-Asn	19	MT	GATTA	1.13377	-0.0315826	0.0760563	21.9546	1.66119e-05	0.983533	0.987311	0.979755	0.895344	0.0407817	0.0131465	0.898677	0.892012	0.0397683	0.041795	0.0127714	0.0135216	2418	2704	2590	2273	5481	5029	0.982901	0.967588	0.998214	0.894787	0.881281	0.908293	0.982238	0.969487	0.994989	0.894202	0.882956	0.905449	0.958693	0.95937	0.946654	0.970056	0.873435	0.874032	0.862817	0.883457	0.992279	0.997148	0.995025
MT-Gln	16	MT	GATAG	1.08352	0.00589535	0.0636312	19.5488	0.000113235	0.275884	0.27598	0.275788	0.249178	0.0127465	0.00534033	0.249267	0.249089	0.015261	0.0102319	0.00606306	0.0046176	1705	2196	1245	1466	2474	3465	0.292127	0.291161	0.293092	0.264169	0.263278	0.26506	0.273605	0.281714	0.265496	0.247075	0.254559	0.239591	0.237527	0.229731	0.243286	0.239564	0.213778	0.206583	0.219093	0.215658	0.241164	0.234467	0.250179
MT-Gln	20	MT	GGTGG	1.13418	-0.00778183	0.0558343	46.5042	1.0606e-05	0.980873	0.983036	0.97871	0.871694	0.0187444	0.0128382	0.873601	0.869787	0.0207641	0.0167247	0.0149885	0.0106879	1519	2158	1204	1435	2602	3649	0.984292	0.974522	0.994063	0.874709	0.866094	0.883324	0.98171	0.978587	0.984833	0.872432	0.869679	0.875186	0.890242	0.899386	0.874474	0.896865	0.791785	0.799848	0.777883	0.797625	0.993045	1.00341	0.964074
MT-Leu-UUR	21	MT	GGTAA	1.10038	-0.0439151	0.0746171	29.1323	0.000386851	0.836303	0.819795	0.852811	0.799925	0.0274584	0.0214407	0.784922	0.814927	0.0250298	0.0298869	0.0262676	0.0166139	902	1648	839	1238	1637	2528	0.868027	0.865544	0.870511	0.828756	0.826498	0.831013	0.882411	0.877371	0.887451	0.841827	0.837247	0.846407	0.835468	0.850269	0.81431	0.841825	0.799166	0.812617	0.779938	0.804944	0.862238	0.854203	0.870557
[truncated: 5 more columns]

## Sheet: Supplementary Data 4
Supplementary Data 4. Annotation, motif analysis, and quantification of D modification sites identified by CRACI in tRNA from mESCs. P-values from unpaired two sided t-tests are shown here.
ref	pos	pos(anno)	motif	A	b	backgroud	FC	pvalue	treated_DHU	treated#1_DHU	treated#2_DHU	treated	control1	control2	treated#1	treated#2	control1#1	control1#2	control2#1	control2#2	treated#1_depth	treated#2_depth	control1#1_depth	control1#2_depth	control2#1_depth	control2#2_depth
Mus_MT-glutamine	19	20	GGTAG	1.09513	-0.0280281	0.0737038	27.5654	0.000541019	0.90764	0.886673	0.928607	0.854386	0.0309949	0.00921181	0.83524	0.873532	0.0302678	0.0317221	0.00861009	0.00981354	1311	1107	859	1324	3252	2038
Mus_MT-leucine_2	19	20	AGTAA	1.11691	-0.0378094	0.0917895	65.672	9.10686e-05	0.962749	0.953696	0.971802	0.895825	0.0136409	0.00581881	0.887719	0.90393	0.0113636	0.0159181	0.00890538	0.00273224	2280	1603	968	1759	2695	1464
Mus_musculus_tRNA-Ala-AGC-4-2	17	16	AATGG	1.10682	0.0199623	0.0378339	23.8658	0.000891774	0.920313	0.945868	0.894758	0.813454	0.0340845	0.0352765	0.836543	0.790366	0.0371392	0.0310299	0.0306498	0.0399033	19681	14096	6166	9088	9788	6616
Mus_musculus_tRNA-Ala-AGC-4-2	20	20	GGTAG	1.09513	-0.0280281	0.0737038	17.9401	0.000593434	0.904555	0.925985	0.883125	0.851569	0.0474675	0.042336	0.871137	0.832001	0.0464069	0.048528	0.0407434	0.0439286	15404	11006	5107	7439	8394	5600
Mus_musculus_tRNA-Ala-CGC-1-1	16	16	AGTGG	1.13794	0.0170535	0.057334	52.9511	0.000138584	1.01189	1.02335	1.00042	0.874243	0.0165104	0.015104	0.884318	0.864167	0.0158295	0.0171913	0.0141651	0.0160428	26279	20459	9855	12041	13625	10472
Mus_musculus_tRNA-Ala-CGC-5-1	19	20	GGTTA	1.12882	-0.0530231	0.0892017	23.5366	0.000649296	0.894852	0.871725	0.917979	0.839706	0.0356767	0.0254287	0.819218	0.860193	0.0350333	0.0363201	0.0240791	0.0267784	2456	2482	4510	5424	5565	4892
Mus_musculus_tRNA-Ala-CGC-5-1	20	20a	GTTAG	1.1221	-0.0229287	0.0969339	24.9641	0.00580127	0.386089	0.416116	0.356062	0.36451	0.0146014	0.00763564	0.39127	0.337751	0.0139257	0.015277	0.00791082	0.00736046	2497	2490	4524	5433	5562	4891
Mus_musculus_tRNA-Ala-TGC-2-1	16	16	AGTGG	1.13794	0.0170535	0.057334	52.7262	0.000149031	1.00961	1.02147	0.997756	0.872245	0.0165429	0.0144247	0.882666	0.861824	0.0157948	0.0172911	0.013521	0.0153285	26531	20720	9940	12145	14422	10960
Mus_musculus_tRNA-Arg-ACG-3-1	16	16	AATGG	1.10682	0.0199623	0.0378339	70.5549	0.000729176	0.934493	0.958822	0.910164	0.826266	0.011711	0.00909928	0.848246	0.804285	0.0106253	0.0127966	0.00870488	0.00949367	4448	2754	2447	4298	9420	5688
Mus_musculus_tRNA-Arg-ACG-3-1	20	20	GATAA	1.12194	-0.0506309	0.0722222	10.3105	0.00906346	0.712993	0.778977	0.647009	0.68063	0.0660135	0.0621468	0.739443	0.621818	0.0694766	0.0625503	0.0578173	0.0664762	3481	2200	2159	3725	8769	5250
Mus_musculus_tRNA-Arg-ACG-3-1	47	47	GATTC	1.10503	-0.0293292	0.059814	30.404	0.00107989	0.843869	0.871427	0.81631	0.790205	0.0259902	0.0146294	0.815144	0.765266	0.0228676	0.0291128	0.0160745	0.0131844	22742	8090	9883	14461	15366	9936
Mus_musculus_tRNA-Arg-CCG-1-1	16	16	AATGG	1.10682	0.0199623	0.0378339	14.203	6.30392e-06	0.964978	0.966364	0.963591	0.853808	0.0601145	0.0277504	0.855061	0.852556	0.0616645	0.0585644	0.027051	0.0284499	3636	1526	2319	3859	6765	3761
Mus_musculus_tRNA-Arg-CCG-1-1	20	20	GATAA	1.12194	-0.0506309	0.0722222	16.4733	0.00524892	0.813046	0.87182	0.754271	0.769809	0.0467307	0.0445528	0.822196	0.717422	0.0420684	0.051393	0.0445682	0.0445374	3352	1412	2282	3697	7180	4064
Mus_musculus_tRNA-Arg-CCG-1-1	47	47	GATTG	1.09504	-0.0114831	0.0435748	71.9327	6.55592e-05	0.999309	1.00726	0.991362	0.923066	0.0128324	0.0334655	0.930324	0.915808	0.0115487	0.014116	0.0366765	0.0302544	18830	7768	8659	11618	11506	8098
Mus_musculus_tRNA-Arg-CCT-4-1	16	16	AATGG	1.10682	0.0199623	0.0378339	55.4539	0.000101505	0.981543	0.990928	0.972159	0.868775	0.0156666	0.0115665	0.877254	0.860296	0.0170782	0.014255	0.0113554	0.0117776	11202	7430	12999	22308	24834	13670
Mus_musculus_tRNA-Arg-CCT-4-1	20	20	GATAA	1.12194	-0.0506309	0.0722222	48.6039	0.00026516	0.913826	0.929145	0.898506	0.859636	0.0176866	0.0201471	0.873291	0.845982	0.0164239	0.0189492	0.0189407	0.0213536	18136	12505	16683	28075	29830	16578
Mus_musculus_tRNA-Arg-CCT-4-1	47	47	GATTG	1.09504	-0.0114831	0.0435748	18.4952	0.000757011	0.894498	0.91721	0.871786	0.827351	0.0447333	0.0445772	0.848092	0.80661	0.0389025	0.0505642	0.047528	0.0416265	32895	22964	18405	28538	36610	22822
Mus_musculus_tRNA-Arg-TCG-3-1	20	20	GATAA	1.12194	-0.0506309	0.0722222	19.4203	0.00424789	0.802787	0.855712	0.749862	0.760665	0.0391686	0.0389729	0.807838	0.713492	0.0387615	0.0395757	0.0377968	0.0401491	6073	3061	4360	6317	13308	8319
Mus_musculus_tRNA-Arg-TCG-3-1	47	47	GATTG	1.09504	-0.0114831	0.0435748	69.8879	0.000151454	0.987911	0.999972	0.97585	0.912657	0.0130589	0.0249568	0.923671	0.901643	0.0119273	0.0141904	0.0272132	0.0227003	22259	9862	10564	14094	23077	15154
Mus_musculus_tRNA-Arg-TCT-3-1	16	16	AATGG	1.10682	0.0199623	0.0378339	91.2232	0.000163042	0.917455	0.928777	0.906133	0.810872	0.00888888	0.00833592	0.821102	0.800642	0.00938586	0.00839189	0.00727154	0.0094003	7317	5292	8630	14657	18428	11489
Mus_musculus_tRNA-Arg-TCT-3-1	20	20	GATAG	1.08352	0.00589535	0.0636312	18.7511	0.00131367	0.736066	0.760704	0.711428	0.67389	0.0359387	0.0472936	0.696629	0.651151	0.0402538	0.0316236	0.0426673	0.05192	8544	5736	9142	15558	17906	11094
Mus_musculus_tRNA-Arg-TCT-3-1	60	47	GGTTG	1.1238	-0.0321572	0.0743523	88.077	0.000365247	0.782265	0.797656	0.766873	0.724705	0.00822809	0.00583851	0.738401	0.711009	0.00810296	0.00835322	0.00474595	0.00693107	1789	654	6294	9218	3582	2597
Mus_musculus_tRNA-Asn-GTT-3-1	16	16	AATCG	1.11557	-0.0320313	0.0617188	66.2758	3.67577e-06	0.941081	0.942625	0.939537	0.872298	0.0131616	0.0101882	0.873682	0.870914	0.0122687	0.0140545	0.00910138	0.011275	4742	3579	5135	7044	17360	12949
Mus_musculus_tRNA-Asn-GTT-3-1	20	20	GGTTA	1.12882	-0.0530231	0.0892017	13.8702	6.61144e-05	0.557106	0.559047	0.555165	0.540503	0.0389687	0.0320714	0.542222	0.538783	0.0352707	0.0426667	0.030566	0.0335769	2250	2153	4026	5250	15442	11496
Mus_musculus_tRNA-Asn-GTT-3-1	48	47	GGTTG	1.1238	-0.0321572	0.0743523	21.4472	0.000839322	0.393663	0.382117	0.405209	0.378912	0.0176672	0.0125359	0.368637	0.389186	0.0156403	0.0196942	0.0138268	0.0112449	8271	3181	14322	21580	28640	18853
Mus_musculus_tRNA-Asp-GTC-1-1	19	20	GGTGA	1.13584	-0.033192	0.0799408	43.7263	9.47914e-05	0.987249	0.996704	0.977793	0.8984	0.020546	0.0113203	0.906725	0.890075	0.0186086	0.0224834	0.0120306	0.0106101	62257	56939	28589	39051	56024	41847
Mus_musculus_tRNA-Cys-GCA-3-4	16	16	AGTGG	1.13794	0.0170535	0.057334	74.9362	2.04757e-05	1.02729	1.0318	1.02278	0.887775	0.0118471	0.00746052	0.891738	0.883812	0.0119175	0.0117767	0.00700617	0.00791487	33973	27464	15943	22587	34541	22742
Mus_musculus_tRNA-Cys-GCA-3-4	46	47	GGTCC	1.12783	-0.0517857	0.0772736	27.6016	0.00049094	0.759434	0.776243	0.742625	0.719274	0.0260591	0.0239211	0.734177	0.70437	0.0297979	0.0223204	0.0205808	0.0272615	1659	778	4799	8378	18561	9684
Mus_musculus_tRNA-Gln-CTG-2-1	19	20	GGTTA	1.12882	-0.0530231	0.0892017	6.30036	0.000118012	0.845447	0.837258	0.853636	0.795939	0.126332	0.144961	0.788684	0.803194	0.12579	0.126874	0.146117	0.143804	17339	14842	29422	46818	63408	39672
Mus_musculus_tRNA-Gln-CTG-2-1	20	20a	GTTAG	1.1221	-0.0229287	0.0969339	38.3162	0.000394297	0.724159	0.738576	0.709742	0.665793	0.0173763	0.0200014	0.678641	0.652944	0.0164803	0.0182722	0.0196342	0.0203687	22159	19919	31128	49091	65498	41338
Mus_musculus_tRNA-Gln-TTG-1-1	19	20	GGTTA	1.12882	-0.0530231	0.0892017	8.1491	0.000250887	0.81765	0.805549	0.82975	0.771314	0.0946502	0.0923751	0.760594	0.782034	0.0946739	0.0946264	0.0925083	0.092242	13475	12323	28952	46319	58892	35808
Mus_musculus_tRNA-Gln-TTG-1-1	20	20a	GTTAG	1.1221	-0.0229287	0.0969339	40.0804	0.000372283	0.751945	0.766523	0.737366	0.690555	0.0172292	0.0147706	0.703547	0.677563	0.01694	0.0175185	0.0147847	0.0147565	20354	19058	31464	49776	62700	38627
Mus_musculus_tRNA-Glu-CTC-1-1	19	20	GGTTA	1.12882	-0.0530231	0.0892017	19.7784	5.72896e-07	0.862836	0.86267	0.863001	0.811343	0.0410216	0.0300313	0.811197	0.81149	0.0404573	0.0415859	0.0299862	0.0300765	14433	19617	20466	25802	46955	39466
Mus_musculus_tRNA-Glu-CTC-1-1	20	20a	GTTAG	1.1221	-0.0229287	0.0969339	22.8434	0.00312902	0.481659	0.5087	0.454618	0.44968	0.0196853	0.0167122	0.473779	0.425582	0.0189571	0.0204135	0.0168128	0.0166115	16132	22602	21575	26796	49843	41718
Mus_musculus_tRNA-Glu-TTC-2-1	19	20	GGTTA	1.12882	-0.0530231	0.0892017	30.47	0.000141015	0.847565	0.857575	0.837555	0.797815	0.0261836	0.0134764	0.806683	0.788947	0.0238729	0.0284944	0.0126637	0.0142892	4040	3999	10514	14459	27717	20715
Mus_musculus_tRNA-Glu-TTC-2-1	20	20a	GTTAG	1.1221	-0.0229287	0.0969339	27.7117	0.000867302	0.471783	0.485833	0.457733	0.440879	0.0159095	0.0158439	0.453401	0.428358	0.015674	0.016145	0.0148768	0.016811	5161	5353	11165	15175	28904	21712
Mus_musculus_tRNA-Gly-ACC-1-1	16	16	AGTGG	1.13794	0.0170535	0.057334	31.7658	0.000208781	0.972091	0.959269	0.984912	0.83927	0.0264206	0.0178833	0.828003	0.850537	0.0297428	0.0230984	0.0160161	0.0197504	23105	21497	6220	7533	8429	7291
Mus_musculus_tRNA-Gly-ACC-1-1	19	20	GGTTA	1.12882	-0.0530231	0.0892017	5.54221	0.00121521	0.797896	0.821755	0.774037	0.753814	0.136013	0.0962517	0.77495	0.732678	0.131779	0.140248	0.0934844	0.0990189	11593	13841	3559	4435	6354	5504
Mus_musculus_tRNA-Gly-CCC-1-1	19	20	GGTAT	1.08263	-0.0323532	0.0711661	24.3663	9.10778e-06	0.988316	0.991241	0.985391	0.942765	0.0386914	0.0266883	0.945467	0.940063	0.0390728	0.03831	0.0254903	0.0278863	21033	22407	9060	13704	24323	16388
Mus_musculus_tRNA-Gly-GCC-1-1	19	20	GGTAG	1.09513	-0.0280281	0.0737038	19.6798	0.000550135	0.710664	0.727076	0.694251	0.674521	0.0342748	0.0261301	0.689508	0.659534	0.0332302	0.0353194	0.0273408	0.0249194	63219	71038	23593	30748	41952	31943
Mus_musculus_tRNA-Gly-TCC-1-1	19	20	GGTGA	1.13584	-0.033192	0.0799408	32.7942	0.000244053	0.945776	0.960603	0.930948	0.861887	0.0262817	0.0159342	0.874942	0.848833	0.0265226	0.0260407	0.0150462	0.0168222	55598	58022	21755	27649	42868	34181
Mus_musculus_tRNA-His-GTG-2-1	19	20	GGTTA	1.12882	-0.0530231	0.0892017	28.8929	8.76633e-06	0.801321	0.800087	0.802554	0.756848	0.026195	0.0138936	0.755755	0.757941	0.0243278	0.0280621	0.0128642	0.0149231	7558	8721	17182	22664	36691	26201
Mus_musculus_tRNA-His-GTG-2-1	20	20a	GTTAG	1.1221	-0.0229287	0.0969339	24.753	0.00113557	0.535332	0.553357	0.517307	0.497513	0.0200991	0.0163097	0.513577	0.48145	0.0212063	0.018992	0.0143905	0.018229	10238	11644	18768	24642	39818	28526
Mus_musculus_tRNA-Ile-AAT-1-1	16	16	AGTTG	1.14046	-0.0285471	0.0866476	36.7795	0.000744837	0.926774	0.952124	0.901423	0.837661	0.0227752	0.0127216	0.859889	0.815433	0.0217447	0.0238057	0.0129153	0.0125279	5410	3836	3909	6217	9601	5827
Mus_musculus_tRNA-Ile-AAT-1-1	17	17	GTTGG	1.12465	0.0101908	0.041944	4.93554	0.0114758	0.75821	0.822555	0.693864	0.665111	0.13476	0.0864562	0.722325	0.607898	0.138054	0.131466	0.0816433	0.0912692	4318	3596	3658	5819	9566	5807
Mus_musculus_tRNA-Ile-AAT-1-1	20	20	GGTTA	1.12882	-0.0530231	0.0892017	4.44743	0.00946397	0.448916	0.485991	0.411842	0.444659	0.0999811	0.070907	0.477503	0.411816	0.0921191	0.107843	0.0716769	0.0701371	2467	2302	2855	4488	8343	5033
Mus_musculus_tRNA-Ile-AAT-1-1	48	47	GGTCG	1.10565	-0.0122959	0.0642064	110.498	0.000112903	0.731087	0.738888	0.723287	0.672346	0.0060847	0.00617254	0.679402	0.665291	0.0066769	0.00549249	0.00600129	0.00634378	3743	2181	13030	21848	27994	16394
Mus_musculus_tRNA-Ile-TAT-1-1	16	16	AATCG	1.11557	-0.0320313	0.0617188	51.1651	0.00365994	0.780283	0.828534	0.732032	0.728158	0.0142315	0.00640305	0.77141	0.684906	0.0164609	0.0120022	0.00607662	0.00672948	1553	1060	1215	1833	3785	2229
Mus_musculus_tRNA-Ile-TAT-1-1	20	20	GGTTA	1.12882	-0.0530231	0.0892017	16.0318	0.00582938	0.437652	0.472711	0.402593	0.434681	0.0271136	0.0450504	0.465739	0.403622	0.0236149	0.0306122	0.0413708	0.0487299	934	773	1101	1568	3239	1929
Mus_musculus_tRNA-Ile-TAT-1-1	69	47	GGTTG	1.1238	-0.0321572	0.0743523	32.8522	0.0165136	0.418174	0.474905	0.361443	0.400723	0.0121977	0.00719184	0.451204	0.350242	0.00945378	0.0149417	0.00340329	0.0109804	789	414	1904	2744	1763	1275
Mus_musculus_tRNA-Leu-AAG-1-1	19	20	GGTCT	1.1193	-0.0440005	0.0773968	22.932	3.8345e-05	0.925267	0.930926	0.919608	0.865963	0.0377622	0.0267735	0.871018	0.860907	0.0369012	0.0386231	0.0272815	0.0262655	10831	9375	4634	6188	10410	8376
Mus_musculus_tRNA-Leu-CAA-2-1	19	20	GGTCT	1.1193	-0.0440005	0.0773968	12.6912	0.000131699	0.93424	0.944344	0.924136	0.873979	0.0688651	0.0434906	0.883006	0.864952	0.0668915	0.0708387	0.0437403	0.043241	34660	30715	16310	19255	21239	18871
Mus_musculus_tRNA-Leu-CAG-1-1	19	20	GGTCT	1.1193	-0.0440005	0.0773968	13.102	0.000138197	0.928887	0.93925	0.918523	0.869196	0.0663408	0.0310743	0.878455	0.859937	0.0645059	0.0681757	0.0308512	0.0312974	24057	21012	12650	14844	23824	19778
Mus_musculus_tRNA-Leu-CAG-1-1	47	47	TCTCC	1.16298	-0.0981048	0.0750844	5.13509	0.00732666	0.591132	0.543462	0.638802	0.592646	0.115411	0.0469609	0.551656	0.633635	0.112754	0.118068	0.0456987	0.048223	5585	4864	3450	4887	12101	8357
Mus_musculus_tRNA-Leu-TAA-1-1	19	20	GGTTA	1.12882	-0.0530231	0.0892017	11.2352	0.00672158	0.746514	0.806233	0.686796	0.708296	0.0630425	0.0396378	0.7612	0.655392	0.0577306	0.0683544	0.0353616	0.0439141	2567	1567	1507	2370	3139	2095
Mus_musculus_tRNA-Leu-TAG-1-1	19	20	GGTCT	1.1193	-0.0440005	0.0773968	23.1047	7.3695e-05	0.927132	0.934852	0.919413	0.867629	0.037552	0.02301	0.874525	0.860732	0.0357578	0.0393462	0.0226607	0.0233593	11325	9672	4922	6608	12974	9889
Mus_musculus_tRNA-Lys-CTT-3-3	16	16	AGTCG	1.12619	-0.0235216	0.0604489	50.6721	1.68966e-05	1.00819	1.01209	1.00428	0.916108	0.0180791	0.012785	0.919576	0.91264	0.0168144	0.0193438	0.0129913	0.0125786	74704	61939	32710	49163	60733	39273
Mus_musculus_tRNA-Lys-CTT-3-3	20	20	GGTAG	1.09513	-0.0280281	0.0737038	16.0932	0.00260543	0.544765	0.572029	0.517501	0.523034	0.0325004	0.0303113	0.54793	0.498139	0.029401	0.0355998	0.0308259	0.0297968	79961	67700	35543	53989	70071	44837
Mus_musculus_tRNA-Lys-CTT-3-3	47	47	GGTCG	1.10565	-0.0122959	0.0642064	36.8773	8.68837e-05	0.887066	0.894856	0.879276	0.81342	0.0220574	0.0165392	0.820466	0.806374	0.0198729	0.024242	0.0177529	0.0153255	7124	6652	17310	28133	60666	36149
Mus_musculus_tRNA-Lys-TTT-2-1	16	16	AGTCG	1.12619	-0.0235216	0.0604489	57.8651	5.3623e-05	0.997949	1.00519	0.990711	0.907017	0.0156747	0.0115998	0.913445	0.90059	0.0145354	0.016814	0.0110482	0.0121515	44873	33035	23460	35744	46071	27404
Mus_musculus_tRNA-Lys-TTT-2-1	20	20	GGTAG	1.09513	-0.0280281	0.0737038	30.1124	7.43871e-05	0.891779	0.899421	0.884138	0.839903	0.0278922	0.0216207	0.846881	0.832926	0.0284979	0.0272865	0.0201655	0.0230759	41902	32297	24107	37491	49540	28688
Mus_musculus_tRNA-Lys-TTT-2-1	47	47	GGTCC	1.12783	-0.0517857	0.0772736	27.8418	0.000810163	0.868045	0.842988	0.893101	0.815574	0.0292932	0.0225338	0.793358	0.83779	0.0264782	0.0321082	0.0226457	0.022422	3252	2842	13936	21957	30072	17126
Mus_musculus_tRNA-Met-CAT-1-1	16	16	AGTAG	1.10043	-0.013709	0.083856	58.1939	0.000280172	0.965464	0.981569	0.949359	0.889813	0.0152905	0.00794127	0.904448	0.875178	0.0148699	0.0157111	0.00596421	0.00991832	6834	4911	2959	4901	8048	5142
Mus_musculus_tRNA-Met-CAT-1-1	20	20	GGTAG	1.09513	-0.0280281	0.0737038	4.44122	0.000917493	0.943855	0.957858	0.929851	0.887455	0.199822	0.090301	0.900242	0.874668	0.216282	0.183362	0.0859261	0.0946758	5383	4141	2469	4003	7553	4827
Mus_musculus_tRNA-Met-CAT-1-1	47	47	GGTCG	1.10565	-0.0122959	0.0642064	42.339	0.000985995	0.826629	0.852329	0.800929	0.758758	0.017921	0.0156749	0.782003	0.735514	0.0166329	0.0192092	0.0186504	0.0126994	1578	1070	6914	9787	13619	9528
Mus_musculus_tRNA-Phe-GAA-1-1	16	16	AGTTG	1.14046	-0.0285471	0.0866476	35.1139	0.000261328	0.932391	0.947397	0.917384	0.842586	0.0239958	0.0101955	0.855744	0.829428	0.022567	0.0254246	0.0104159	0.00997506	5005	4438	7090	9361	12865	10025
Mus_musculus_tRNA-Phe-GAA-1-1	17	17	GTTGG	1.12465	0.0101908	0.041944	21.2553	6.35035e-05	0.62297	0.627617	0.618323	0.544861	0.0256341	0.0150789	0.548993	0.540729	0.0258546	0.0254135	0.0133344	0.0168234	4368	4309	6962	9129	13049	10105
Mus_musculus_tRNA-Phe-GAA-1-1	47	47	GGTCC	1.12783	-0.0517857	0.0772736	50.4296	0.00225208	0.816843	0.857273	0.776413	0.770176	0.0152723	0.012574	0.806023	0.734328	0.0136196	0.0169249	0.0134414	0.0117066	2258	1005	8150	14003	15921	9311
Mus_musculus_tRNA-Pro-AGG-1-1	19	20	GGTAT	1.08263	-0.0323532	0.0711661	43.3864	4.96746e-05	0.999969	1.00706	0.992873	0.953528	0.0219776	0.0137198	0.960082	0.946975	0.0215784	0.0223767	0.0143508	0.0130888	21419	11900	11632	15820	18884	14669
Mus_musculus_tRNA-Pro-AGG-1-1	46	47	GGTCC	1.12783	-0.0517857	0.0772736	13.2752	0.000331614	0.781636	0.795357	0.767915	0.738959	0.0556647	0.0156627	0.751125	0.726793	0.0582912	0.0530381	0.0139822	0.0173433	4223	1896	8509	13594	23816	15395
Mus_musculus_tRNA-Pro-CGG-1-1	19	20	GGTAT	1.08263	-0.0323532	0.0711661	42.7551	2.96762e-05	1.00413	1.00954	0.998716	0.957371	0.022392	0.0125487	0.962371	0.952371	0.0214192	0.0233647	0.0127179	0.0123794	25512	14613	14473	19859	26498	19791
Mus_musculus_tRNA-Pro-CGG-1-1	46	47	GGTCC	1.12783	-0.0517857	0.0772736	14.3853	0.000228573	0.780701	0.792115	0.769287	0.73813	0.0513115	0.0165242	0.74825	0.72801	0.053645	0.0489781	0.0146516	0.0183969	4715	2342	10439	16538	33853	21471
Mus_musculus_tRNA-Pro-TGG-2-1	19	20	GGTAT	1.08263	-0.0323532	0.0711661	41.6106	2.04382e-05	1.005	1.00933	1.00066	0.958173	0.0230271	0.0114481	0.962177	0.954169	0.0216696	0.0243847	0.0118292	0.0110669	32176	20532	19059	26451	39563	28644
Mus_musculus_tRNA-Pro-TGG-2-1	46	47	GGTCC	1.12783	-0.0517857	0.0772736	15.3171	0.000281345	0.767168	0.779748	0.754588	0.726131	0.0474065	0.0185676	0.737285	0.714977	0.0496982	0.0451149	0.0160997	0.0210355	5584	3305	13421	21811	50063	30805
Mus_musculus_tRNA-Ser-AGA-1-1	16	16	AGTGG	1.13794	0.0170535	0.057334	39.6858	0.00126449	0.837882	0.866352	0.809412	0.72133	0.018176	0.013839	0.746349	0.69631	0.0188267	0.0175253	0.0129935	0.0146844	13968	13606	8233	11355	14007	10283
Mus_musculus_tRNA-Ser-AGA-1-1	19	20	GGTTA	1.12882	-0.0530231	0.0892017	9.92138	0.00163178	0.773711	0.803752	0.74367	0.732389	0.0738193	0.0685597	0.759002	0.705777	0.0749293	0.0727093	0.0660325	0.0710869	7776	8915	6366	9091	12615	8989
Mus_musculus_tRNA-Ser-CGA-2-1	16	16	AGTGG	1.13794	0.0170535	0.057334	30.7754	0.00248704	0.602671	0.630979	0.574363	0.51463	0.0167222	0.00594942	0.539507	0.489754	0.0165125	0.0169318	0.00624512	0.00565371	1987	1952	1514	1949	3843	2830
Mus_musculus_tRNA-Ser-CGA-2-1	19	20	GGTTA	1.12882	-0.0530231	0.0892017	10.4636	0.00156728	0.739295	0.767575	0.711016	0.701901	0.0670803	0.0510496	0.726953	0.676849	0.0694215	0.0647392	0.0455176	0.0565815	1139	1244	1210	1591	3603	2545
Mus_musculus_tRNA-Ser-CGA-2-1	20	20a	GTTAA	1.12884	-0.0557899	0.0824931	4.15809	0.00698899	0.336072	0.36084	0.311303	0.347136	0.0834844	0.0549624	0.369077	0.325194	0.0803975	0.0865712	0.0495108	0.060414	802	901	1107	1467	3373	2367
Mus_musculus_tRNA-Ser-GCT-4-2	16	16	AGTGG	1.13794	0.0170535	0.057334	45.3157	0.000601152	0.85667	0.876803	0.836536	0.73784	0.0162822	0.00931489	0.755533	0.720147	0.0167557	0.0158088	0.0098164	0.00881339	7862	5996	5431	7907	11002	7829
Mus_musculus_tRNA-Ser-GCT-4-2	19	20	GGTTA	1.12882	-0.0530231	0.0892017	10.6873	0.00250028	0.750946	0.787428	0.714465	0.712222	0.0666419	0.0520278	0.744541	0.679904	0.065412	0.0678719	0.0499074	0.0541481	4854	4180	4357	6527	10259	7184
Mus_musculus_tRNA-Ser-GCT-4-2	49	47	GCTCT	1.11422	-0.0630221	0.059205	5.25757	0.000287887	0.426722	0.42045	0.432994	0.439539	0.0836012	0.0273908	0.43391	0.445168	0.0814095	0.0857929	0.0228551	0.0319264	15093	10140	2469	3998	2844	1848
Mus_musculus_tRNA-Ser-GGA-1-1	16	16	AGTTG	1.14046	-0.0285471	0.0866476	34.5599	7.87019e-05	0.973227	0.981654	0.964801	0.878393	0.0254166	0.0102655	0.885782	0.871005	0.0237807	0.0270525	0.0100619	0.0104691	5078	4380	6602	8502	9044	7546
Mus_musculus_tRNA-Ser-GGA-1-1	17	17	GTTGG	1.12465	0.0101908	0.041944	19.0041	2.37962e-05	0.659781	0.66182	0.657742	0.577592	0.030393	0.0193737	0.579405	0.575779	0.0284338	0.0323522	0.0193247	0.0194226	4370	4236	6436	8222	9004	7517
Mus_musculus_tRNA-Ser-GGA-1-1	47	47	GGTCC	1.12783	-0.0517857	0.0772736	55.0384	0.000377392	0.858277	0.875577	0.840977	0.806913	0.0146609	0.00896276	0.822252	0.791574	0.0133482	0.0159737	0.00756608	0.0103594	2211	902	7192	12145	10177	6371
Mus_musculus_tRNA-Ser-TGA-1-1	16	16	AGTGG	1.13794	0.0170535	0.057334	34.3551	0.0031878	0.686318	0.723035	0.649602	0.588138	0.0171194	0.00630608	0.620404	0.555872	0.015295	0.0189437	0.00550138	0.00711078	1931	1754	1373	1742	3999	2672
Mus_musculus_tRNA-Ser-TGA-1-1	19	20	GGTTA	1.12882	-0.0530231	0.0892017	10.3639	0.00343023	0.751652	0.794328	0.708975	0.712847	0.0687817	0.0584198	0.750654	0.675041	0.0678119	0.0697514	0.0529837	0.0638559	1147	1234	1106	1448	3737	2443
Mus_musculus_tRNA-Ser-TGA-1-1	20	20a	GTTAA	1.12884	-0.0557899	0.0824931	4.00797	0.000727475	0.362629	0.370448	0.35481	0.370662	0.0924811	0.0669883	0.377588	0.363735	0.0953757	0.0895865	0.0617248	0.0722518	821	921	1038	1306	3467	2256
Mus_musculus_tRNA-Sup-TCA-1-1	16	16	AGTGG	1.13794	0.0170535	0.057334	5.11499	0.00214251	1.01945	1.02855	1.01034	0.880885	0.172216	0.0708333	0.888889	0.872881	0.204082	0.140351	0.0416667	0.1	315	118	98	171	72	40
Mus_musculus_tRNA-Sup-TCA-1-1	20	20	GGTAG	1.09513	-0.0280281	0.0737038	10.9181	0.00121444	0.678714	0.700996	0.656431	0.645347	0.059108	0.0334101	0.665693	0.625	0.057072	0.061144	0.0338983	0.0329218	1370	680	403	507	295	243
Mus_musculus_tRNA-Sup-TTA-1-1	20	20a	GTTAA	1.12884	-0.0557899	0.0824931	7.65137	0.000621296	0.439384	0.429612	0.449155	0.438656	0.0573304	0.064726	0.43	0.447312	0.0612676	0.0533932	0.063786	0.065666	800	465	1420	2004	1458	1066
Mus_musculus_tRNA-Thr-AGT-1-1	48	47	GATCC	1.10246	-0.0305656	0.054682	51.0431	0.00146268	0.823044	0.855074	0.791015	0.774278	0.0151691	0.00670381	0.803331	0.745226	0.0159739	0.0143643	0.00724278	0.00616483	29898	9687	6448	13088	10079	6164
Mus_musculus_tRNA-Thr-CGT-3-1	17	17	GCTGG	1.16978	-0.0019659	0.0319361	9.69292	0.000179121	0.693963	0.700293	0.687633	0.594923	0.0613771	0.0555984	0.600334	0.589512	0.0567164	0.0660377	0.0504492	0.0607477	1196	553	670	1060	1447	856
Mus_musculus_tRNA-Thr-CGT-3-1	20	20	GGTTA	1.12882	-0.0530231	0.0892017	4.98248	0.00594868	0.437711	0.408594	0.466827	0.434732	0.0872522	0.0805435	0.408939	0.460526	0.0795455	0.094959	0.0614367	0.0996503	895	304	528	853	1058	572
Mus_musculus_tRNA-Thr-CGT-3-1	48	47	GATCC	1.10246	-0.0305656	0.054682	36.5031	0.000905866	0.861864	0.88787	0.835859	0.80949	0.0221759	0.00826163	0.833079	0.785902	0.024595	0.0197568	0.00798201	0.00854125	28846	8001	6790	14476	8895	4449
Mus_musculus_tRNA-Thr-TGT-3-2	19	20	GGTTA	1.12882	-0.0530231	0.0892017	4.15653	0.00542759	0.397589	0.422778	0.3724	0.399189	0.0960391	0.0412894	0.421504	0.376875	0.0938157	0.0982624	0.0411995	0.0413793	4548	4134	2377	3338	7670	4930
Mus_musculus_tRNA-Thr-TGT-3-2	47	47	GGTCG	1.10565	-0.0122959	0.0642064	57.1726	1.27161e-05	0.913828	0.917071	0.910584	0.837624	0.0146508	0.00866306	0.840558	0.834691	0.0147263	0.0145753	0.00881859	0.00850754	2007	1228	5772	9125	21432	12342
Mus_musculus_tRNA-Trp-CCA-3-2	19	20	GGTAG	1.09513	-0.0280281	0.0737038	37.189	7.7573e-05	0.85469	0.862221	0.847159	0.806036	0.021674	0.0199218	0.812913	0.799159	0.0210124	0.0223357	0.0185185	0.021325	1363	951	1047	1567	6102	3517
Mus_musculus_tRNA-Trp-CCA-3-2	46	47	GGTTG	1.1238	-0.0321572	0.0743523	5.83784	0.000546741	0.820334	0.836841	0.803827	0.758581	0.129942	0.0915233	0.77327	0.743892	0.130637	0.129247	0.089519	0.0935276	3352	1187	8405	14538	19750	11943
Mus_musculus_tRNA-Tyr-GTA-1-3	60	47	GGTCG	1.10565	-0.0122959	0.0642064	122.13	0.00046061	0.851915	0.870316	0.833513	0.781628	0.00639995	0.00524402	0.798271	0.764984	0.00631342	0.00648649	0.00611965	0.0043684	1388	634	4435	6475	8007	5494
Mus_musculus_tRNA-Val-AAC-1-1	16	16	AGTGG	1.13794	0.0170535	0.057334	35.4068	0.000412489	0.967625	0.94886	0.986391	0.835346	0.0235928	0.0242716	0.818855	0.851837	0.0237402	0.0234454	0.0235901	0.0249531	36744	36858	22662	30539	36668	27732
Mus_musculus_tRNA-Val-AAC-1-1	19	20	GGTTA	1.12882	-0.0530231	0.0892017	18.456	0.0005784	0.848636	0.869148	0.828125	0.798764	0.0432795	0.0309541	0.816935	0.780594	0.0437695	0.0427895	0.0279147	0.0339935	26466	28805	21202	29797	35716	26358
Mus_musculus_tRNA-Val-AAC-1-1	47	47	GGTCC	1.12783	-0.0517857	0.0772736	78.744	0.00163259	0.869651	0.906428	0.832874	0.816998	0.0103754	0.00937578	0.849607	0.784389	0.00914962	0.0116011	0.0104249	0.00832662	2673	1294	7432	12154	18897	11169
Mus_musculus_tRNA-Val-CAC-2-1	16	16	AGTGG	1.13794	0.0170535	0.057334	41.0801	0.000398603	0.963636	0.945196	0.982076	0.83184	0.0202492	0.0182073	0.815635	0.848045	0.0199138	0.0205847	0.0175945	0.0188201	37518	37669	28523	39544	55415	39851
Mus_musculus_tRNA-Val-CAC-2-1	19	20	GGTTA	1.12882	-0.0530231	0.0892017	20.3413	0.000379848	0.846759	0.863412	0.830106	0.797101	0.0391863	0.023431	0.811854	0.782349	0.0383596	0.040013	0.0215601	0.025302	28446	30287	29432	43211	60946	41973
Mus_musculus_tRNA-Val-CAC-2-1	47	47	GGTCC	1.12783	-0.0517857	0.0772736	46.7272	0.000620572	0.85956	0.881487	0.837634	0.808052	0.017293	0.016417	0.827493	0.78861	0.0140602	0.0205258	0.0174613	0.0153727	3681	2195	12162	20998	40146	21987
Mus_musculus_tRNA-Val-TAC-1-1	19	20	GGTTA	1.12882	-0.0530231	0.0892017	15.7082	0.000900848	0.738549	0.760489	0.716609	0.70124	0.0446418	0.0282326	0.720676	0.681804	0.0479803	0.0413033	0.0259553	0.0305099	7221	6408	5273	8256	18763	11570
Mus_musculus_tRNA-Val-TAC-1-1	47	47	GGTCC	1.12783	-0.0517857	0.0772736	25.0834	5.97405e-05	0.780716	0.786141	0.775291	0.738144	0.0294276	0.0113067	0.742954	0.733333	0.0320485	0.0268067	0.0131301	0.00948335	2945	1800	9236	15705	25133	13181
Mus_musculus_tRNA-iMet-CAT-1-1	46	47	GGTCG	1.10565	-0.0122959	0.0642064	35.0101	0.00174828	0.720945	0.750669	0.691221	0.663173	0.0189423	0.0245963	0.690057	0.63629	0.0167589	0.0211257	0.0240015	0.025191	4546	3687	13366	20733	37331	22508

## Sheet: Supplementary Data 5
Supplementary Data 5. Annotation, motif analysis, and quantification of D modification sites identified by CRACI in tRNA from Arabidopsis thaliana seedlings. P-values from unpaired two sided t-tests are shown here.
ref	pos	anno	motif	A	b	backgroud	FC	pvalue	treated_DHU	treated#1_DHU	treated#2_DHU	treated	control1	control2	treated#1	treated#2	control1#1	control1#2	control2#1	control2#2	treated#1_depth	treated#2_depth	control1#1_depth	control1#2_depth	control2#1_depth	control2#2_depth
Arabidopsis_thaliana_MT-AsnGTT-3352	19	20	GGTAG	1.09513	-0.0280281	0.0737038	24.9631	0.00045701	0.869999	0.853361	0.886637	0.820015	0.0328491	0.0189107	0.804823	0.835208	0.0400987	0.0255995	0.0152165	0.0226048	6179	9424	4863	6172	12355	7609
Arabidopsis_thaliana_MT-AspGTC-3353	20	20	GGTCA	1.13134	-0.0586178	0.0872442	18.4854	0.000543695	0.943953	0.921873	0.966033	0.886183	0.0479396	0.0311663	0.866667	0.9057	0.0467413	0.0491379	0.0300935	0.0322392	2820	4263	1519	1160	2459	3412
Arabidopsis_thaliana_MT-CysGCA-3354	16	16	AATGG	1.10682	0.0199623	0.0378339	39.9907	5.63155e-05	0.952468	0.958331	0.946606	0.842506	0.0210675	0.00655463	0.847803	0.837209	0.0242215	0.0179136	0.00794798	0.00516129	933	1204	1156	949	1384	1550
Arabidopsis_thaliana_MT-GlnTTG-3355	19	20	GGTAA	1.10038	-0.0439151	0.0746171	21.1049	2.21632e-05	0.959647	0.964147	0.955147	0.912018	0.0432136	0.0276504	0.916107	0.907928	0.04329	0.0431373	0.0193966	0.0359043	298	391	462	255	464	752
Arabidopsis_thaliana_MT-GluTTC-209	19	20	GGTTA	1.12882	-0.0530231	0.0892017	25.0546	6.39692e-05	0.643195	0.64713	0.63926	0.616767	0.0246169	0.0298702	0.620253	0.613281	0.0214106	0.0278232	0.0322581	0.0274823	158	256	794	611	868	1128
Arabidopsis_thaliana_MT-GluTTC-209	20	20a	GTTAG	1.1221	-0.0229287	0.0969339	11.0312	0.00523733	0.657173	0.701265	0.613081	0.606096	0.054944	0.0201035	0.64539	0.566802	0.0626566	0.0472313	0.0181612	0.0220459	141	247	798	614	881	1134
Arabidopsis_thaliana_MT-GlyGCC-3356	16	16	AATGG	1.10682	0.0199623	0.0378339	27.8739	0.00570434	0.867202	0.805553	0.928851	0.765469	0.0274619	0.00658229	0.70977	0.821168	0.0330579	0.0218659	0.0077187	0.00544588	696	822	847	686	1166	1469
Arabidopsis_thaliana_MT-GlyGCC-3356	19	20	GGTAG	1.09513	-0.0280281	0.0737038	26.1867	0.00920166	0.858124	0.775798	0.94045	0.809171	0.0309001	0.0287716	0.733997	0.884346	0.0313589	0.0304414	0.0309544	0.0265888	703	856	861	657	1163	1542
Arabidopsis_thaliana_MT-Met_eCAT-210	19	20	GGTTA	1.12882	-0.0530231	0.0892017	21.2182	0.000162107	0.719799	0.728788	0.71081	0.68463	0.0322662	0.0274968	0.692593	0.676667	0.034632	0.0299003	0.0310966	0.0238971	270	300	462	301	611	1088
Arabidopsis_thaliana_MT-Met_iCAT-3358	16	16	AATTG	1.10165	-0.00608976	0.0553222	4.84255	0.0284147	0.627998	0.711262	0.544734	0.575581	0.118859	0.0354929	0.651163	0.5	0.140704	0.0970149	0.0346821	0.0363036	172	88	199	268	346	303
Arabidopsis_thaliana_MT-Met_iCAT-3358	17	17	ATTGG	1.14725	0.00159165	0.0384265	4.27859	0.0318364	0.462713	0.524789	0.400636	0.401935	0.093941	0.0295737	0.456044	0.347826	0.109524	0.0783582	0.0277008	0.0314465	182	92	210	268	361	318
Arabidopsis_thaliana_MT-Met_iCAT-3358	20	20	GGTCA	1.13134	-0.0586178	0.0872442	6.24227	0.0193751	0.610196	0.53929	0.681101	0.591172	0.0947047	0.0142369	0.528497	0.653846	0.126168	0.0632411	0.00307692	0.0253968	193	78	214	253	325	315
Arabidopsis_thaliana_MT-ProTGG-204	21	20	GGTCA	1.13134	-0.0586178	0.0872442	32.9503	5.07479e-06	0.955941	0.955941	0.955942	0.89678	0.0272162	0.019671	0.89678	0.896781	0.0252572	0.0291751	0.021749	0.017593	1211	1957	1069	994	2207	2501
Arabidopsis_thaliana_MT-SerGCT-3360	16	20	AGTGG	1.13794	0.0170535	0.057334	58.5793	0.00153173	0.915566	0.881125	0.950008	0.789597	0.0134791	0.00748578	0.759331	0.819864	0.0164319	0.0105263	0.00681199	0.00815956	777	1027	426	380	734	1103
Arabidopsis_thaliana_MT-SerGCT-3360	20	20	GCTTA	1.15833	-0.0978247	0.0863472	4.56779	0.00324011	0.506297	0.485959	0.526636	0.521548	0.11418	0.0485588	0.503989	0.539106	0.0989474	0.129412	0.0598404	0.0372771	752	1074	475	340	752	1234
Arabidopsis_thaliana_MT-SerTGA-3361	19	20	GGTTG	1.1238	-0.0321572	0.0743523	18.1639	0.0010679	0.769372	0.744892	0.793852	0.713233	0.0392665	0.0357345	0.69145	0.735016	0.0426357	0.0358974	0.0324826	0.0389864	269	317	258	390	862	513
Arabidopsis_thaliana_MT-SerTGA-3361	20	20a	GTTGA	1.16485	-0.0414544	0.0995758	7.06927	0.00433072	0.375281	0.387067	0.363494	0.357758	0.0506074	0.048927	0.367876	0.347639	0.0681818	0.033033	0.0496084	0.0482456	193	233	220	333	766	456
Arabidopsis_thaliana_Plastid-AlaTGC-199	20	20	GGTAG	1.09513	-0.0280281	0.0737038	17.7037	9.38621e-05	0.93343	0.93274	0.934121	0.877936	0.0495906	0.027012	0.877306	0.878567	0.0575916	0.0415896	0.0249703	0.0290537	8240	13143	6685	5410	9251	12322
Arabidopsis_thaliana_Plastid-ArgACG-343	20	20	GATTA	1.13377	-0.0315826	0.0760563	4.42417	0.00101039	0.792159	0.788505	0.795814	0.72655	0.164223	0.0444769	0.723327	0.729773	0.146628	0.181818	0.0517857	0.0371681	553	618	341	385	560	565
Arabidopsis_thaliana_Plastid-ArgTCT-3365	20	20	GATAG	1.08352	0.00589535	0.0636312	4.47806	0.00118778	0.999613	1.00142	0.997805	0.917123	0.204803	0.170162	0.918791	0.915454	0.180289	0.229318	0.177124	0.1632	14986	26601	13018	10867	17914	19902
Arabidopsis_thaliana_Plastid-AsnGTT-3367	19	20	GGTAG	1.09513	-0.0280281	0.0737038	24.8236	0.000405427	0.870736	0.855532	0.88594	0.820688	0.0330608	0.0185983	0.806805	0.834571	0.0407369	0.0253847	0.0151634	0.0220332	6113	9424	4885	6303	12794	7761
Arabidopsis_thaliana_Plastid-AspGTC-338	20	20	GGTCA	1.13134	-0.0586178	0.0872442	34.9939	2.29921e-05	0.959085	0.955281	0.962888	0.899558	0.0257062	0.0193829	0.896197	0.90292	0.0232051	0.0282072	0.0218668	0.016899	19903	28729	15600	16946	27576	27398
Arabidopsis_thaliana_Plastid-CysGCA-3368	19	20	GGTAA	1.10038	-0.0439151	0.0746171	19.1054	0.000183866	0.846813	0.842177	0.85145	0.809477	0.0423689	0.0385317	0.805263	0.81369	0.0518807	0.0328571	0.0387737	0.0382897	1330	2206	771	700	1109	1567
Arabidopsis_thaliana_Plastid-GlnTTG-3369	19	20	GGTAA	1.10038	-0.0439151	0.0746171	37.4109	0.000355363	0.939424	0.95747	0.921378	0.893639	0.0238871	0.0207682	0.91004	0.877239	0.0238668	0.0239075	0.0255397	0.0159966	2779	3405	4986	3890	7087	9377
Arabidopsis_thaliana_Plastid-GluTTC-4101	19	20	GGTTT	1.11454	-0.0396437	0.0839155	19.6141	0.000702279	0.714941	0.695957	0.733925	0.677037	0.0345178	0.0213508	0.660003	0.69407	0.0342022	0.0348334	0.0233544	0.0193471	5953	9561	22981	21933	32542	32563
Arabidopsis_thaliana_Plastid-GluTTC-4101	20	20a	GTTTA	1.1751	-0.0657767	0.10607	22.4381	0.00136817	0.650691	0.676036	0.625346	0.609706	0.0271727	0.0183696	0.631274	0.588137	0.0273727	0.0269728	0.0190677	0.0176715	5698	8413	22906	21911	32778	32991
Arabidopsis_thaliana_Plastid-GlyGCC-3370	19	20	GGTAA	1.10038	-0.0439151	0.0746171	28.5585	2.66861e-06	0.940683	0.941461	0.939905	0.894783	0.0313316	0.0202464	0.89549	0.894076	0.0325522	0.0301109	0.0206522	0.0198407	18448	30437	13271	10727	17480	21219
Arabidopsis_thaliana_Plastid-GlyTCC-3371	19	20	GGTAA	1.10038	-0.0439151	0.0746171	27.7672	9.30233e-06	0.845195	0.844927	0.845462	0.808006	0.0290993	0.0200854	0.807762	0.808249	0.0267361	0.0314625	0.0239062	0.0162646	18087	27035	14026	6325	10834	22011
Arabidopsis_thaliana_Plastid-HisGTG-3372	21	20	GATTA	1.13377	-0.0315826	0.0760563	15.2091	4.54122e-05	0.971136	0.97226	0.970013	0.88441	0.05815	0.0368024	0.885401	0.883419	0.0526707	0.0636294	0.0418126	0.0317922	22077	37399	13461	16989	29417	26107
Arabidopsis_thaliana_Plastid-IleCAT-1831	19	20	GGTTA	1.12882	-0.0530231	0.0892017	12.9853	0.00136992	0.756732	0.729086	0.784377	0.717348	0.0552433	0.0436676	0.692857	0.741838	0.0538312	0.0566553	0.0492099	0.0381252	1680	2328	2062	1465	2215	2859
Arabidopsis_thaliana_Plastid-IleCAT-1831	20	20a	GTTAA	1.12884	-0.0557899	0.0824931	5.77491	0.00569336	0.426151	0.396137	0.456166	0.426934	0.0739291	0.0561852	0.400345	0.453523	0.0709961	0.0768621	0.0583164	0.0540541	1159	1689	1817	1262	1972	2590
Arabidopsis_thaliana_Plastid-IleGAT-3373	19	20	GGTAG	1.09513	-0.0280281	0.0737038	24.4128	0.0049103	0.769715	0.716264	0.823165	0.728443	0.0298385	0.0282485	0.679635	0.77725	0.035503	0.0241741	0.0271739	0.0293231	2853	3578	2197	1241	2024	3649
Arabidopsis_thaliana_Plastid-LeuCAA-182	19	20	GGTAG	1.09513	-0.0280281	0.0737038	35.0635	3.89261e-05	0.968084	0.973816	0.962352	0.909579	0.0259409	0.0179213	0.914813	0.904345	0.0242087	0.0276732	0.0187574	0.0170853	20590	29920	17597	12214	18606	25519
Arabidopsis_thaliana_Plastid-LeuTAA-3374	20	20	GGTAG	1.09513	-0.0280281	0.0737038	39.391	9.9099e-06	0.95978	0.956953	0.962607	0.901997	0.0228986	0.016004	0.899415	0.904578	0.0219008	0.0238963	0.0180077	0.0140002	4961	7252	4840	4938	7830	8357
Arabidopsis_thaliana_Plastid-LeuTAG-180	20	20	GGTAG	1.09513	-0.0280281	0.0737038	39.5636	4.21841e-06	0.966566	0.96464	0.968492	0.908193	0.0229553	0.0170542	0.906435	0.909952	0.0224932	0.0234173	0.0166759	0.0174324	15572	23343	14760	10078	16311	23462
Arabidopsis_thaliana_Plastid-LysTTT-3375	19	20	GGTAG	1.09513	-0.0280281	0.0737038	53.8347	0.000983359	0.877154	0.904927	0.849382	0.826549	0.0153535	0.0137529	0.851908	0.801189	0.0175763	0.0131306	0.0119928	0.015513	1965	2354	3243	2894	6087	7671
Arabidopsis_thaliana_Plastid-Met_eCAT-178	19	20	GGTTA	1.12882	-0.0530231	0.0892017	27.6545	0.000326708	0.681674	0.694371	0.668977	0.650855	0.0235352	0.013047	0.662103	0.639607	0.0249889	0.0220814	0.013975	0.0121189	3214	4989	9044	5525	11449	18566
Arabidopsis_thaliana_Plastid-Met_eCAT-178	20	20a	GTTAG	1.1221	-0.0229287	0.0969339	11.9975	0.000207179	0.748747	0.758676	0.738817	0.687705	0.0573205	0.0301859	0.696554	0.678856	0.059334	0.055307	0.0280112	0.0323606	3279	5141	9219	5587	11781	19499
Arabidopsis_thaliana_Plastid-Met_iCAT-3376	21	20	GGTAG	1.09513	-0.0280281	0.0737038	26.2402	3.69735e-05	0.997242	1.00208	0.992404	0.936204	0.0356782	0.024165	0.940622	0.931787	0.0324424	0.038914	0.0289836	0.0193464	24605	40476	15751	14365	22530	27447
Arabidopsis_thaliana_Plastid-ProTGG-184	21	20	GGTAG	1.09513	-0.0280281	0.0737038	19.396	0.00014736	0.898451	0.908455	0.888446	0.845995	0.043617	0.0338773	0.85513	0.83686	0.0402347	0.0469993	0.0377604	0.0299942	4259	6853	2386	2766	5376	5201
Arabidopsis_thaliana_Plastid-SerGGA-3378	19	20	GGTTG	1.1238	-0.0321572	0.0743523	20.7934	7.89656e-05	0.849536	0.842118	0.856953	0.784566	0.0377314	0.0229454	0.777965	0.791166	0.037037	0.0384258	0.0246415	0.0212493	1779	2581	3726	3227	7183	8565
Arabidopsis_thaliana_Plastid-SerGGA-3378	20	20a	GTTGA	1.16485	-0.0414544	0.0995758	14.6161	0.000111277	0.630888	0.636659	0.625118	0.577191	0.03949	0.0203076	0.582145	0.572237	0.0422535	0.0367264	0.0200761	0.020539	1893	3004	4047	3458	7621	9202
Arabidopsis_thaliana_Plastid-SerTGA-3379	19	20	GGTTG	1.1238	-0.0321572	0.0743523	22.0792	1.77421e-05	0.877234	0.875624	0.878843	0.809212	0.0366505	0.0179632	0.80778	0.810644	0.0337284	0.0395726	0.0211423	0.0147841	1748	2762	3291	2527	6811	9402
Arabidopsis_thaliana_Plastid-SerTGA-3379	20	20a	GTTGA	1.16485	-0.0414544	0.0995758	13.5694	0.00130373	0.575731	0.595798	0.555663	0.529839	0.0390466	0.0176655	0.547067	0.512612	0.0432738	0.0348195	0.0186448	0.0166862	1466	2458	3189	2355	6597	9409
Arabidopsis_thaliana_Plastid-ThrGGT-174	19	20	GGTAG	1.09513	-0.0280281	0.0737038	34.0096	6.37641e-05	0.949279	0.942463	0.956094	0.892408	0.0262399	0.0180172	0.886184	0.898631	0.0292588	0.023221	0.0173913	0.0186431	8874	13367	11347	6675	10695	16199
Arabidopsis_thaliana_Plastid-ThrTGT-186	19	20	GGTTA	1.12882	-0.0530231	0.0892017	19.3396	0.00293389	0.594637	0.56144	0.627835	0.573751	0.0296672	0.0175246	0.544343	0.60316	0.0324018	0.0269327	0.0159979	0.0190514	1308	2152	4938	4010	7626	10183
Arabidopsis_thaliana_Plastid-ThrTGT-186	20	20a	GTTAG	1.1221	-0.0229287	0.0969339	25.3774	1.42694e-05	0.723307	0.721126	0.725488	0.665034	0.0262058	0.0195915	0.66309	0.666977	0.0276362	0.0247753	0.01905	0.020133	1398	2147	5102	4117	7874	10679
Arabidopsis_thaliana_Plastid-TyrGTA-190	19	20	GGTTA	1.12882	-0.0530231	0.0892017	16.5434	3.74514e-05	0.741682	0.744995	0.738369	0.704015	0.0425555	0.0254955	0.70695	0.701081	0.0453439	0.0397672	0.0234314	0.0275595	2259	5182	3286	3093	7682	8273
Arabidopsis_thaliana_Plastid-ValGAC-342	19	20	GGTAG	1.09513	-0.0280281	0.0737038	47.1888	0.000461877	0.922765	0.942769	0.902761	0.868197	0.0183984	0.014059	0.886464	0.849931	0.0187561	0.0180407	0.0145263	0.0135917	6368	5824	10290	9922	15971	18835
Arabidopsis_thaliana_Plastid-ValTAC-3382	21	20	GGTAG	1.09513	-0.0280281	0.0737038	38.7117	3.21556e-05	0.924116	0.929274	0.918957	0.869431	0.0224591	0.0157995	0.874141	0.86472	0.0215199	0.0233984	0.0177863	0.0138127	9892	13461	11106	9787	15630	19330
Arabidopsis_thaliana_tRNA-Ala-AGC-1-1	17	16	GATGG	1.1055	0.0136567	0.0448907	9.11129	0.000184491	0.881765	0.891949	0.871582	0.785262	0.0861856	0.0633756	0.794474	0.776051	0.0838756	0.0884956	0.0669616	0.0597896	5284	6756	2766	3842	4973	3897
Arabidopsis_thaliana_tRNA-Ala-CGC-1-1	17	16	TATGG	1.13363	-0.0223595	0.0576514	12.4681	0.000127361	0.910966	0.90676	0.915172	0.823307	0.066033	0.0556277	0.819597	0.827017	0.0737327	0.0583333	0.0503189	0.0609365	1735	2665	868	720	1411	1559
Arabidopsis_thaliana_tRNA-Ala-TGC-1-1	17	16	AATGG	1.10682	0.0199623	0.0378339	14.7132	0.000126364	0.958027	0.966959	0.949096	0.847528	0.0576033	0.0446946	0.855598	0.839459	0.0538957	0.0613108	0.0474411	0.0419481	3144	4435	1707	2365	3478	2813
Arabidopsis_thaliana_tRNA-Arg-ACG-3-1	16	16	AATGG	1.10682	0.0199623	0.0378339	70.6442	0.000200955	0.865582	0.853803	0.877361	0.764006	0.0108148	0.00446382	0.753363	0.774648	0.0116959	0.00993377	0.00271003	0.00621762	223	213	342	302	738	965
Arabidopsis_thaliana_tRNA-Arg-ACG-3-1	20	20	GATAA	1.12194	-0.0506309	0.0722222	19.1125	0.00829957	0.532857	0.582089	0.483624	0.520072	0.027211	0.0289441	0.563953	0.47619	0.0379747	0.0164474	0.0300136	0.0278746	172	147	316	304	733	861
Arabidopsis_thaliana_tRNA-Arg-ACG-6-1	47	47	GATTC	1.10503	-0.0293292	0.059814	4.81013	0.00113855	0.41314	0.424533	0.401747	0.400415	0.083244	0.0951783	0.410725	0.390105	0.0803403	0.0861478	0.102319	0.0880373	3338	2102	2116	2043	1466	1931
Arabidopsis_thaliana_tRNA-Arg-CCG-1-1	16	16	AGTGG	1.13794	0.0170535	0.057334	9.36305	0.00127897	0.565253	0.577467	0.553039	0.481748	0.051452	0.00294153	0.492481	0.471014	0.0625	0.040404	0.00319489	0.00268817	532	828	240	198	626	744
Arabidopsis_thaliana_tRNA-Arg-CCG-1-1	20	20	GATAT	1.0889	-0.0246409	0.0726675	4.13031	0.00224878	0.712832	0.705856	0.719809	0.677267	0.163975	0.0951553	0.67086	0.683673	0.1875	0.140449	0.0910624	0.0992481	477	686	224	178	593	665
Arabidopsis_thaliana_tRNA-Arg-CCG-1-1	47	47	GGTCG	1.10565	-0.0122959	0.0642064	5.63439	0.0246919	0.412143	0.356256	0.46803	0.38388	0.0681315	0.0536895	0.333333	0.434426	0.0671141	0.0691489	0.0555556	0.0518234	138	122	447	376	432	521
Arabidopsis_thaliana_tRNA-Arg-CCG-3-1	16	16	AATGG	1.10682	0.0199623	0.0378339	82.6816	0.00046895	1.01459	0.9936	1.03559	0.898636	0.0108686	0.00252208	0.879668	0.917603	0.00769231	0.0140449	0.00221729	0.00282686	482	534	520	356	902	1415
Arabidopsis_thaliana_tRNA-Arg-CCG-3-1	20	20	GATAA	1.12194	-0.0506309	0.0722222	7.45723	0.00485919	0.796595	0.748598	0.844593	0.755147	0.101264	0.0936879	0.712366	0.797927	0.0850575	0.11747	0.101251	0.0861244	372	386	435	332	879	1254
Arabidopsis_thaliana_tRNA-Arg-CCG-3-1	47	47	GATTG	1.09504	-0.0114831	0.0435748	5.52015	0.0102569	0.361638	0.383997	0.33928	0.340738	0.0617263	0.035565	0.361157	0.32032	0.0815765	0.041876	0.0294878	0.0416422	1833	999	1091	1194	1933	1705
Arabidopsis_thaliana_tRNA-Arg-CCT-2-1	16	16	AGTGG	1.13794	0.0170535	0.057334	62.0566	0.000340469	0.991699	0.974273	1.00912	0.856501	0.0138019	0.00775599	0.841187	0.871815	0.0165209	0.011083	0.00715331	0.00835866	3268	5141	2058	3158	6151	3948
Arabidopsis_thaliana_tRNA-Arg-TCG-1-1	16	16	AGTGG	1.13794	0.0170535	0.057334	38.9399	1.91902e-06	0.986952	0.985691	0.988212	0.852329	0.0218883	0.00870145	0.851222	0.853437	0.0215779	0.0221987	0.0105263	0.00687658	2292	3084	1483	946	1805	2763
Arabidopsis_thaliana_tRNA-Arg-TCG-1-1	20	20	GATTA	1.13377	-0.0315826	0.0760563	4.75485	0.00138534	0.674872	0.694634	0.65511	0.623101	0.131045	0.0854287	0.640532	0.605671	0.125362	0.136729	0.0917085	0.0791489	1505	2257	1037	746	1592	2350
Arabidopsis_thaliana_tRNA-Arg-TCT-2-1	16	16	AATGG	1.10682	0.0199623	0.0378339	54.7656	0.000747031	0.943992	0.919819	0.968165	0.834848	0.015244	0.00245105	0.813008	0.856688	0.020284	0.0102041	0.00129199	0.00361011	369	314	493	392	774	1108
Arabidopsis_thaliana_tRNA-Arg-TCT-2-1	20	20	GATAA	1.12194	-0.0506309	0.0722222	8.38962	0.00154983	0.747718	0.722144	0.773291	0.711581	0.0848169	0.0575162	0.688787	0.734375	0.0943396	0.0752941	0.0641849	0.0508475	437	256	530	425	779	1062
Arabidopsis_thaliana_tRNA-Arg-TCT-2-1	47	47	GATTG	1.09504	-0.0114831	0.0435748	14.5928	0.000299566	0.832122	0.834661	0.829583	0.770389	0.0527924	0.0404052	0.772708	0.76807	0.064997	0.0405878	0.0293399	0.0514706	2367	1591	1677	1429	1636	2040
Arabidopsis_thaliana_tRNA-Asn-GTT-4-1	16	16	AGTTG	1.14046	-0.0285471	0.0866476	23.3591	0.000348464	0.872024	0.887483	0.856566	0.789655	0.033805	0.0212158	0.803209	0.7761	0.0377358	0.0298742	0.023134	0.0192976	1184	1523	1431	1272	2291	2591
Arabidopsis_thaliana_tRNA-Asn-GTT-4-1	17	17	GTTGG	1.12465	0.0101908	0.041944	14.929	0.000271682	0.659175	0.668368	0.649982	0.577053	0.0386532	0.032807	0.585227	0.568879	0.0421133	0.0351931	0.0357922	0.0298218	880	1401	1306	1165	2291	2582
Arabidopsis_thaliana_tRNA-Asn-GTT-4-1	20	20	GGTTA	1.12882	-0.0530231	0.0892017	4.35721	0.00222714	0.393808	0.383453	0.404163	0.39584	0.0908471	0.0721219	0.386667	0.405013	0.0797244	0.10197	0.0810661	0.0631777	450	758	1016	863	1801	2121
Arabidopsis_thaliana_tRNA-Asn-GTT-7-1	19	20	GGTAG	1.09513	-0.0280281	0.0737038	24.9433	0.000490013	0.87155	0.854208	0.888891	0.821431	0.0329319	0.018851	0.805596	0.837266	0.0402893	0.0255746	0.0152227	0.0224793	6183	9408	4840	6178	12350	7607
Arabidopsis_thaliana_tRNA-Asp-GTC-2-1	16	16	AGTGG	1.13794	0.0170535	0.057334	22.437	9.99052e-05	1.00062	1.00601	0.995232	0.86434	0.0385229	0.014647	0.869074	0.859606	0.0317604	0.0452854	0.0142479	0.0150461	30880	52032	20938	15855	23442	30174
Arabidopsis_thaliana_tRNA-Asp-GTC-2-1	19	20	GGTAA	1.10038	-0.0439151	0.0746171	20.4323	7.35469e-05	0.919002	0.926759	0.911244	0.87508	0.0428282	0.0266419	0.88213	0.86803	0.0417108	0.0439456	0.0288701	0.0244137	30296	53391	21721	15815	24870	33342
Arabidopsis_thaliana_tRNA-Cys-GCA-2-1	16	16	AGTGG	1.13794	0.0170535	0.057334	79.8539	5.6908e-05	0.959472	0.952469	0.966476	0.828181	0.0103712	0.00773265	0.822026	0.834335	0.0108033	0.00993908	0.0073046	0.0081607	4540	4491	3610	3119	4107	4779
Arabidopsis_thaliana_tRNA-Cys-GCA-2-1	46	47	GGTCA	1.13134	-0.0586178	0.0872442	8.35278	0.00468059	0.281822	0.30164	0.262004	0.300918	0.0360261	0.0436384	0.318436	0.283401	0.0409134	0.0311388	0.0424821	0.0447947	358	247	1051	1124	2095	2411
Arabidopsis_thaliana_tRNA-Gln-CTG-1-1	16	16	AGTGG	1.13794	0.0170535	0.057334	22.0967	0.0011755	0.880815	0.908438	0.853191	0.759058	0.0343516	0.036532	0.783333	0.734783	0.0289505	0.0397527	0.0398333	0.0332308	240	230	829	1132	2159	1625
Arabidopsis_thaliana_tRNA-Gln-CTG-1-1	19	20	GGTCA	1.13134	-0.0586178	0.0872442	37.0262	4.7831e-05	0.714972	0.71162	0.718323	0.683784	0.0184676	0.0102914	0.680822	0.686747	0.0219885	0.0149466	0.00977199	0.0108108	730	913	1046	1405	2456	1850
Arabidopsis_thaliana_tRNA-Gln-CTG-5-1	19	20	GGTTA	1.12882	-0.0530231	0.0892017	26.8595	6.93243e-05	0.647551	0.644792	0.65031	0.620626	0.0231064	0.0108904	0.618182	0.623071	0.0274398	0.018773	0.0114943	0.0102866	935	1231	3863	5966	12876	9527
Arabidopsis_thaliana_tRNA-Gln-CTG-5-1	20	20a	GTTAG	1.1221	-0.0229287	0.0969339	9.67544	5.28684e-05	0.978932	0.97632	0.981544	0.892843	0.0922793	0.0666263	0.890515	0.89517	0.0976148	0.0869438	0.0645963	0.0686564	1845	2671	4528	6832	13685	10152
Arabidopsis_thaliana_tRNA-Gln-TTG-1-1	16	16	AGTGG	1.13794	0.0170535	0.057334	30.4932	0.00588228	0.815572	0.756466	0.874678	0.701724	0.0230125	0.0053704	0.649783	0.753666	0.0290011	0.017024	0.00565249	0.0050883	691	682	2793	3172	8138	6682
Arabidopsis_thaliana_tRNA-Gln-TTG-1-1	19	20	GGTTA	1.12882	-0.0530231	0.0892017	17.0311	0.0342561	0.423278	0.338094	0.508461	0.421947	0.024775	0.0158596	0.346484	0.497409	0.0248963	0.0246537	0.0165155	0.0152037	583	579	3133	3610	8598	6972
Arabidopsis_thaliana_tRNA-Gln-TTG-1-1	20	20a	GTTAG	1.1221	-0.0229287	0.0969339	27.1596	0.00940587	0.697752	0.630054	0.76545	0.642259	0.0236476	0.0142207	0.581928	0.702591	0.0269615	0.0203337	0.0126756	0.0157658	830	965	3301	3836	8757	7104
Arabidopsis_thaliana_tRNA-Glu-CTC-2-1	17	17	GCTGG	1.16978	-0.0019659	0.0319361	49.1216	2.54013e-05	0.986233	0.991086	0.981381	0.844774	0.0171976	0.0151588	0.848922	0.840626	0.0176324	0.0167628	0.0158736	0.014444	24590	40339	24557	22192	28916	33024
Arabidopsis_thaliana_tRNA-Glu-CTC-2-1	20	20	GGTCA	1.13134	-0.0586178	0.0872442	33.9365	2.38054e-05	0.913544	0.908961	0.918127	0.859305	0.0253209	0.0151125	0.855254	0.863356	0.0257042	0.0249377	0.0154839	0.0147412	22460	36950	24354	22055	29450	34122
Arabidopsis_thaliana_tRNA-Glu-TTC-1-1	19	20	GGTTA	1.12882	-0.0530231	0.0892017	20.4283	0.000779985	0.634908	0.653173	0.616643	0.609426	0.0298324	0.0145476	0.625607	0.593245	0.0305454	0.0291194	0.0141569	0.0149384	3296	5448	15256	12775	25288	26442
Arabidopsis_thaliana_tRNA-Glu-TTC-1-1	20	20a	GTTAG	1.1221	-0.0229287	0.0969339	31.7801	0.00250723	0.75649	0.794298	0.718682	0.694606	0.0218567	0.0140467	0.7283	0.660912	0.0237945	0.0199188	0.0127244	0.015369	4159	6314	15802	13555	26406	27588
Arabidopsis_thaliana_tRNA-Gly-CCC-1-1	16	16	AGTGG	1.13794	0.0170535	0.057334	23.471	3.2647e-05	0.980674	0.980786	0.980563	0.846813	0.0360792	0.00758617	0.846911	0.846715	0.0314477	0.0407106	0.007587	0.00758534	5487	6987	5215	2702	6063	10283
Arabidopsis_thaliana_tRNA-Gly-GCC-2-1	16	16	AGTGG	1.13794	0.0170535	0.057334	68.8501	1.73818e-05	1.02432	1.02841	1.02024	0.885168	0.0128564	0.00729415	0.888758	0.881578	0.0122747	0.0134382	0.00839848	0.00618982	17026	21263	14094	13990	22385	23264
Arabidopsis_thaliana_tRNA-Gly-TCC-1-1	19	20	GGTTA	1.12882	-0.0530231	0.0892017	12.7477	5.20755e-06	0.516039	0.516672	0.515407	0.504122	0.0395462	0.0246527	0.504683	0.503562	0.0386462	0.0404463	0.027027	0.0222784	1922	3088	4166	4302	9028	8708
Arabidopsis_thaliana_tRNA-Gly-TCC-1-1	20	20a	GTTAG	1.1221	-0.0229287	0.0969339	13.2472	4.13025e-05	0.489723	0.486958	0.492488	0.456868	0.0344878	0.0250668	0.454403	0.459332	0.0333491	0.0356265	0.0257932	0.0243403	1919	2963	4228	4070	8762	8792
Arabidopsis_thaliana_tRNA-His-GTG-1-1	16	16	AGTGG	1.13794	0.0170535	0.057334	61.147	9.28618e-06	1.00479	1.00198	1.00761	0.86801	0.0141955	0.0094716	0.865536	0.870483	0.0133883	0.0150027	0.0117572	0.00718597	4187	4926	3884	5599	9441	6958
Arabidopsis_thaliana_tRNA-His-GTG-1-1	19	20	GGTAA	1.10038	-0.0439151	0.0746171	27.69	0.000206887	0.962789	0.94948	0.976097	0.914873	0.0330398	0.0138595	0.902778	0.926967	0.0292124	0.0368672	0.0152694	0.0124497	4608	6011	4279	5452	10413	8193
Arabidopsis_thaliana_tRNA-Ile-AAT-2-1	16	16	AGTTG	1.14046	-0.0285471	0.0866476	21.7864	0.00049508	0.785371	0.768351	0.802391	0.713674	0.0327577	0.0120487	0.69875	0.728597	0.0354025	0.0301129	0.00887574	0.0152217	800	1098	2062	797	1352	3022
Arabidopsis_thaliana_tRNA-Ile-AAT-2-1	17	17	GTTGG	1.12465	0.0101908	0.041944	19.2863	7.27623e-05	0.593461	0.597467	0.589454	0.518622	0.0268907	0.0207882	0.522184	0.51506	0.029106	0.0246753	0.0154982	0.0260782	586	996	1924	770	1355	2991
Arabidopsis_thaliana_tRNA-Ile-AAT-2-1	20	20	GGTTA	1.12882	-0.0530231	0.0892017	5.12859	0.00393203	0.36909	0.388568	0.349613	0.373943	0.0729134	0.0665856	0.391198	0.356688	0.0807039	0.065123	0.0665045	0.0666667	409	628	1648	691	1233	2580
Arabidopsis_thaliana_tRNA-Ile-TAT-1-1	16	16	AGTTG	1.14046	-0.0285471	0.0866476	16.4804	0.000249973	0.781169	0.769153	0.793184	0.709989	0.0430808	0.0142174	0.699454	0.720524	0.0426009	0.0435606	0.0108043	0.0176305	366	458	892	528	833	1418
Arabidopsis_thaliana_tRNA-Ile-TAT-1-1	17	17	GTTGG	1.12465	0.0101908	0.041944	16.2505	0.00420924	0.621417	0.584314	0.65852	0.54348	0.0334438	0.0255593	0.51049	0.576471	0.0371257	0.0297619	0.0215827	0.0295359	286	425	835	504	834	1422
Arabidopsis_thaliana_tRNA-Ile-TAT-1-1	20	20	GGTTA	1.12882	-0.0530231	0.0892017	5.13694	0.00330463	0.302587	0.319045	0.286128	0.315029	0.0613262	0.0500518	0.329609	0.300448	0.0624113	0.060241	0.0562588	0.0438449	179	223	705	415	711	1186
Arabidopsis_thaliana_tRNA-Ile-TAT-1-1	21	20a	GTTAG	1.1221	-0.0229287	0.0969339	5.92489	0.0154719	0.330334	0.293562	0.367107	0.314822	0.0531356	0.0539263	0.282051	0.347594	0.0564024	0.0498688	0.0636943	0.0441582	156	187	656	381	628	1087
Arabidopsis_thaliana_tRNA-Leu-AAG-1-1	16	16	AGTTG	1.14046	-0.0285471	0.0866476	13.8518	0.00409089	0.684359	0.726298	0.642419	0.625102	0.0451279	0.00770821	0.661877	0.588328	0.0394537	0.0508021	0.00814664	0.00726979	1183	1268	1318	748	1473	2476
Arabidopsis_thaliana_tRNA-Leu-AAG-1-1	17	17	GTTGG	1.12465	0.0101908	0.041944	6.66625	0.00055605	0.436689	0.430334	0.443043	0.379227	0.0568876	0.0436261	0.373576	0.384877	0.0619765	0.0517986	0.0401361	0.0471162	878	1177	1194	695	1470	2462
Arabidopsis_thaliana_tRNA-Leu-AAG-1-1	20	20	GGTCT	1.1193	-0.0440005	0.0773968	5.12394	0.0157191	0.405916	0.364213	0.447619	0.401964	0.0784482	0.0525307	0.364706	0.439222	0.095672	0.0612245	0.0472637	0.0577977	510	617	878	539	1206	2007
Arabidopsis_thaliana_tRNA-Leu-CAA-1-1	16	16	AGTGG	1.13794	0.0170535	0.057334	27.1706	6.77836e-06	0.972398	0.970003	0.974794	0.83954	0.0308988	0.0322208	0.837435	0.841645	0.0308729	0.0309248	0.0252445	0.0391972	4429	5494	3563	3363	4397	4235
Arabidopsis_thaliana_tRNA-Leu-CAA-1-1	19	20	GGTCT	1.1193	-0.0440005	0.0773968	7.21747	0.000203813	0.798566	0.788736	0.808396	0.752766	0.104298	0.0558155	0.743983	0.761548	0.101365	0.107231	0.0583226	0.0533083	2867	4135	2565	2434	3875	3733
Arabidopsis_thaliana_tRNA-Leu-CAG-1-1	16	16	AGTTG	1.14046	-0.0285471	0.0866476	11.428	0.00159516	0.708577	0.735474	0.681681	0.646338	0.0565574	0.00819789	0.669922	0.622754	0.0565111	0.0566038	0.00774194	0.00865385	512	501	814	583	775	1040
Arabidopsis_thaliana_tRNA-Leu-CAG-1-1	17	17	GTTGG	1.12465	0.0101908	0.041944	5.40841	0.00257886	0.425303	0.442309	0.408298	0.369103	0.0682461	0.0429481	0.384224	0.353982	0.0658602	0.070632	0.0405759	0.0453202	393	452	744	538	764	1015
Arabidopsis_thaliana_tRNA-Leu-TAA-2-1	16	16	AGTGG	1.13794	0.0170535	0.057334	10.2679	0.00223799	0.934615	0.90348	0.96575	0.806337	0.0785302	0.0213745	0.778976	0.833698	0.0575342	0.0995261	0.018797	0.0239521	371	457	365	211	532	835
Arabidopsis_thaliana_tRNA-Leu-TAA-2-1	19	20	GGTTA	1.12882	-0.0530231	0.0892017	9.63632	0.000931154	0.62132	0.618997	0.623644	0.597389	0.0619935	0.0169872	0.595331	0.599448	0.0457746	0.0782123	0.0173077	0.0166667	257	362	284	179	520	780
Arabidopsis_thaliana_tRNA-Leu-TAG-1-1	16	16	AGTGG	1.13794	0.0170535	0.057334	64.9763	1.38752e-05	0.941141	0.937852	0.944431	0.812072	0.012498	0.00846098	0.809181	0.814963	0.0117801	0.0132159	0.00900901	0.00791296	1808	2005	1528	908	1221	2022
Arabidopsis_thaliana_tRNA-Leu-TAG-1-1	19	20	GGTCT	1.1193	-0.0440005	0.0773968	9.7213	0.00189068	0.73907	0.708481	0.769659	0.699611	0.0719668	0.0484437	0.672282	0.72694	0.0717264	0.0722071	0.0409091	0.0559783	1306	1637	1199	734	1100	1840
Arabidopsis_thaliana_tRNA-Lys-CTT-1-1	16	16	AGTTG	1.14046	-0.0285471	0.0866476	43.0236	0.00220081	0.773037	0.736247	0.809826	0.702858	0.0163366	0.00975281	0.6706	0.735117	0.0166279	0.0160453	0.0103245	0.00918114	2034	2990	3007	2119	2712	4030
Arabidopsis_thaliana_tRNA-Lys-CTT-1-1	17	17	GTTGG	1.12465	0.0101908	0.041944	20.5248	0.00361481	0.658505	0.621341	0.69567	0.576458	0.028086	0.0256635	0.543412	0.609503	0.0271222	0.0290497	0.0260169	0.0253102	1647	2799	2839	2031	2729	4030
Arabidopsis_thaliana_tRNA-Lys-CTT-1-1	47	47	GGTCG	1.10565	-0.0122959	0.0642064	11.5201	0.00213451	0.697378	0.727178	0.667579	0.641859	0.0557163	0.0209119	0.66881	0.614907	0.0587654	0.0526671	0.0200245	0.0217992	311	322	2025	1481	2447	3257
Arabidopsis_thaliana_tRNA-Lys-TTT-1-1	16	16	AGTGG	1.13794	0.0170535	0.057334	8.45979	0.00110372	0.985526	0.969134	1.00192	0.851076	0.100603	0.159049	0.836672	0.865481	0.120978	0.0802269	0.130769	0.187329	3245	3992	2331	1234	1690	2920
Arabidopsis_thaliana_tRNA-Phe-GAA-1-1	16	16	AGTTG	1.14046	-0.0285471	0.0866476	41.7096	0.00238655	0.79331	0.754096	0.832523	0.720635	0.0172774	0.0105424	0.686251	0.755019	0.0156562	0.0188987	0.0124338	0.00865092	2451	2939	3002	3069	4343	4277
Arabidopsis_thaliana_tRNA-Phe-GAA-1-1	17	17	GTTGG	1.12465	0.0101908	0.041944	22.65	0.00448304	0.704242	0.660029	0.748455	0.617125	0.0272461	0.026943	0.577813	0.656437	0.0322465	0.0222458	0.0256707	0.0282154	1902	2835	2791	2832	4324	4253
Arabidopsis_thaliana_tRNA-Pro-AGG-1-1	16	16	AGTGG	1.13794	0.0170535	0.057334	40.1509	2.38464e-05	1.019	1.01671	1.02129	0.880491	0.0219295	0.00980713	0.878478	0.882503	0.0256078	0.0182513	0.00901846	0.0105958	2839	2749	3085	2356	4768	5757
Arabidopsis_thaliana_tRNA-Pro-AGG-1-1	19	20	GGTAT	1.08263	-0.0323532	0.0711661	15.7376	6.75064e-05	0.889764	0.896802	0.882725	0.851735	0.054121	0.0162308	0.858236	0.845234	0.0549482	0.0532939	0.0173879	0.0150737	3266	2759	3476	2702	5061	6037
Arabidopsis_thaliana_tRNA-Pro-CGG-1-1	16	16	AGTGG	1.13794	0.0170535	0.057334	49.2455	2.65957e-05	1.01531	1.01987	1.01074	0.877249	0.0178138	0.0077401	0.881262	0.873235	0.0196954	0.0159322	0.00690209	0.00857811	3234	3542	3808	2950	6230	7694
Arabidopsis_thaliana_tRNA-Pro-CGG-1-1	19	20	GGTAT	1.08263	-0.0323532	0.0711661	17.6248	0.000263891	0.88544	0.899422	0.871458	0.847741	0.0480994	0.0160262	0.860656	0.834826	0.0466791	0.0495198	0.0150885	0.0169638	3782	3572	4306	3332	6495	8076
Arabidopsis_thaliana_tRNA-Pro-TGG-1-1	16	16	AGTGG	1.13794	0.0170535	0.057334	52.3448	1.44817e-05	1.00821	1.00661	1.00981	0.871011	0.0166399	0.00764231	0.869602	0.872421	0.0195699	0.0137099	0.00641752	0.0088671	3543	3974	4650	3647	7947	9586
Arabidopsis_thaliana_tRNA-Pro-TGG-1-1	19	20	GGTAT	1.08263	-0.0323532	0.0711661	19.6261	0.000199437	0.88455	0.896811	0.87229	0.84692	0.0431528	0.0126654	0.858244	0.835595	0.0439522	0.0423535	0.0125466	0.0127842	4670	4495	5688	4368	8847	10951
Arabidopsis_thaliana_tRNA-Ser-AGA-3-1	16	16	AGTGG	1.13794	0.0170535	0.057334	43.3863	7.77365e-05	0.923516	0.931226	0.915807	0.796584	0.0183603	0.00696326	0.803358	0.789809	0.0194503	0.0172702	0.00737681	0.00654971	2263	3768	2365	1795	3389	4275
Arabidopsis_thaliana_tRNA-Ser-AGA-3-1	19	20	GGTTA	1.12882	-0.0530231	0.0892017	7.43156	0.000125808	0.760336	0.75658	0.764092	0.720541	0.0969568	0.0655971	0.717213	0.723868	0.0908039	0.10311	0.0667802	0.0644139	1220	2430	1729	1222	2935	3788
Arabidopsis_thaliana_tRNA-Ser-CGA-1-1	16	16	AGTGG	1.13794	0.0170535	0.057334	34.4696	1.24797e-06	0.9378	0.938384	0.937215	0.809135	0.0234739	0.0110441	0.809649	0.808622	0.0227622	0.0241856	0.00974252	0.0123457	2280	3062	3251	2026	2874	4617
Arabidopsis_thaliana_tRNA-Ser-CGA-1-1	19	20	GGTTA	1.12882	-0.0530231	0.0892017	12.0973	0.000262869	0.655918	0.66624	0.645596	0.628038	0.0519155	0.0411005	0.637183	0.618894	0.053831	0.05	0.0447819	0.037419	1221	1863	2545	1640	2568	4169
Arabidopsis_thaliana_tRNA-Ser-GCT-3-1	16	16	AGTGG	1.13794	0.0170535	0.057334	46.4871	0.000162284	0.88277	0.893426	0.872114	0.760777	0.0163653	0.0108507	0.770141	0.751412	0.0178697	0.014861	0.0128838	0.00881754	1775	2832	2854	2086	3648	4423
Arabidopsis_thaliana_tRNA-Ser-GCT-3-1	19	20	GGTTA	1.12882	-0.0530231	0.0892017	11.5639	0.00307921	0.564827	0.533458	0.596196	0.547343	0.0473322	0.0338347	0.519553	0.575132	0.048401	0.0462633	0.033796	0.0338733	895	1890	2314	1686	3314	4074
Arabidopsis_thaliana_tRNA-Ser-TGA-3-1	16	16	AGTGG	1.13794	0.0170535	0.057334	35.9077	0.000125803	0.937476	0.947494	0.927457	0.808851	0.0225258	0.0114575	0.817655	0.800046	0.023057	0.0219947	0.0104685	0.0124465	2934	4321	3860	2637	3821	5142
Arabidopsis_thaliana_tRNA-Ser-TGA-3-1	19	20	GGTTA	1.12882	-0.0530231	0.0892017	11.4643	5.76025e-05	0.685281	0.687814	0.682749	0.654051	0.0570513	0.0426664	0.656294	0.651807	0.0609881	0.0531144	0.0431865	0.0421464	1414	2490	2935	2071	3427	4603
Arabidopsis_thaliana_tRNA-Thr-AGT-3-1	16	16	AGTTG	1.14046	-0.0285471	0.0866476	21.363	0.000580655	0.670146	0.65423	0.686062	0.61264	0.0286777	0.011143	0.598684	0.626596	0.0268285	0.0305268	0.0123988	0.00988725	760	940	3131	2031	3952	5765
Arabidopsis_thaliana_tRNA-Thr-AGT-3-1	17	17	GTTGG	1.12465	0.0101908	0.041944	29.2474	0.00019924	0.493803	0.487687	0.499919	0.43001	0.0147025	0.0114649	0.424572	0.435449	0.0168939	0.0125112	0.00992613	0.0130037	643	914	3374	2238	4332	6229
Arabidopsis_thaliana_tRNA-Thr-AGT-3-1	20	20	GGTTA	1.12882	-0.0530231	0.0892017	9.28556	0.0140414	0.327182	0.36768	0.286684	0.336817	0.0362732	0.0227044	0.372694	0.30094	0.0391724	0.033374	0.0213144	0.0240945	542	638	3625	2457	4504	6433
Arabidopsis_thaliana_tRNA-Thr-AGT-3-1	21	20a	GTTAG	1.1221	-0.0229287	0.0969339	12.9617	0.0662391	0.426626	0.538959	0.314294	0.400636	0.0309091	0.0252099	0.500745	0.300527	0.0352941	0.0265241	0.0229989	0.0274209	671	569	3655	2526	4435	6382
Arabidopsis_thaliana_tRNA-Thr-CGT-1-1	16	16	AGTGG	1.13794	0.0170535	0.057334	59.97	7.69977e-05	1.03598	1.04096	1.03101	0.895415	0.014931	0.00510682	0.899787	0.891043	0.00856031	0.0213018	0.00492264	0.00529101	1876	2579	1285	845	1422	2268
Arabidopsis_thaliana_tRNA-Thr-CGT-1-1	19	20	GGTAT	1.08263	-0.0323532	0.0711661	9.05568	0.000221846	0.616613	0.6196	0.613627	0.599433	0.0661942	0.0443539	0.602192	0.596675	0.0736434	0.058745	0.0419075	0.0468004	1551	2105	1032	749	1384	2094
Arabidopsis_thaliana_tRNA-Thr-TGT-2-1	16	16	AGTGG	1.13794	0.0170535	0.057334	50.3732	0.000236082	0.982118	0.967589	0.996648	0.848082	0.016836	0.010779	0.835313	0.86085	0.0172234	0.0164486	0.0107817	0.0107764	5471	7244	3832	2675	2597	4083
Arabidopsis_thaliana_tRNA-Trp-CCA-1-1	16	16	AATGG	1.10682	0.0199623	0.0378339	46.9432	0.000677852	0.703932	0.719559	0.688306	0.617957	0.0131639	0.0081965	0.632075	0.603839	0.020155	0.00617284	0.00909727	0.00729572	530	573	645	486	1429	2056
Arabidopsis_thaliana_tRNA-Trp-CCA-1-1	19	20	GGTAG	1.09513	-0.0280281	0.0737038	19.7791	0.00833593	0.402184	0.439686	0.364682	0.392839	0.0198614	0.0188642	0.427083	0.358595	0.0185811	0.0211416	0.0201669	0.0175615	480	541	592	473	1438	1993
Arabidopsis_thaliana_tRNA-Trp-CCA-1-1	46	47	GGTTG	1.1238	-0.0321572	0.0743523	12.4151	0.000298313	0.226463	0.222739	0.230186	0.23013	0.0185363	0.012515	0.226817	0.233444	0.0200803	0.0169924	0.0128739	0.0121561	2394	1812	2241	2354	2641	3126
Arabidopsis_thaliana_tRNA-Tyr-GTA-1-1	16	16	AGTTG	1.14046	-0.0285471	0.0866476	28.0809	1.1975e-05	0.520517	0.521969	0.519066	0.48144	0.0171448	0.00980787	0.482713	0.480168	0.0181257	0.0161638	0.0112676	0.00834813	2256	2622	5186	4640	4970	5630
Arabidopsis_thaliana_tRNA-Tyr-GTA-1-1	17	17	GTTGG	1.12465	0.0101908	0.041944	20.2165	4.20503e-05	0.518993	0.516632	0.521355	0.452409	0.0223782	0.0223339	0.450309	0.454509	0.0242131	0.0205434	0.0206267	0.024041	1781	2484	4956	4527	5042	5657
Arabidopsis_thaliana_tRNA-Tyr-GTA-1-1	20	20	GGTAG	1.09513	-0.0280281	0.0737038	5.78626	0.030466	0.227347	0.26406	0.190634	0.233191	0.0403007	0.0282199	0.266714	0.199667	0.0482821	0.0323194	0.0224434	0.0339965	1406	1803	4453	4208	4723	5177
Arabidopsis_thaliana_tRNA-Tyr-GTA-1-1	47	47	GGTCG	1.10565	-0.0122959	0.0642064	4.85383	0.00175314	0.412074	0.397947	0.4262	0.383817	0.0790751	0.0917756	0.371041	0.396594	0.07911	0.0790402	0.0978261	0.0857251	663	411	2427	2834	3404	2648
Arabidopsis_thaliana_tRNA-Val-AAC-1-1	16	16	AGTTG	1.14046	-0.0285471	0.0866476	14.0042	0.000543626	0.703837	0.719311	0.688363	0.642182	0.0458562	0.0117607	0.65575	0.628614	0.0489197	0.0427928	0.0127725	0.0107488	1374	1349	2453	1776	4541	5582
Arabidopsis_thaliana_tRNA-Val-AAC-1-1	48	47	GGTCT	1.1193	-0.0440005	0.0773968	70.5242	0.000337177	0.778305	0.793126	0.763483	0.734663	0.0104172	0.00898541	0.747905	0.721422	0.00914902	0.0116853	0.010549	0.00742179	1432	1041	7979	8301	8342	8758
Arabidopsis_thaliana_tRNA-Val-CAC-1-1	16	16	AGTCG	1.12619	-0.0235216	0.0604489	30.693	1.92665e-05	0.951818	0.950553	0.953083	0.866055	0.0282167	0.0112518	0.864932	0.867179	0.0317186	0.0247148	0.0132462	0.00925731	2421	2605	1734	2104	5511	4753
Arabidopsis_thaliana_tRNA-Val-CAC-1-1	20	20	GGTTA	1.12882	-0.0530231	0.0892017	7.7599	0.00230032	0.671584	0.641289	0.701878	0.641917	0.0827223	0.054154	0.615079	0.668754	0.0814751	0.0839695	0.060689	0.047619	1260	1597	1166	1441	4383	3969
Arabidopsis_thaliana_tRNA-Val-CAC-1-1	21	20a	GTTAT	1.1397	-0.0813522	0.105462	6.93616	0.000827554	0.526764	0.51391	0.539618	0.533578	0.076927	0.0689229	0.522299	0.544856	0.0701754	0.0836785	0.0733386	0.0645071	1009	1215	1026	1207	3777	3581
Arabidopsis_thaliana_tRNA-Val-CAC-1-1	48	47	GGTCC	1.12783	-0.0517857	0.0772736	23.9424	6.86287e-05	0.517975	0.516859	0.519092	0.505183	0.0210999	0.0102005	0.504193	0.506173	0.0249863	0.0172136	0.00805713	0.0123438	954	891	3642	3718	5461	6562
Arabidopsis_thaliana_tRNA-Val-TAC-1-1	16	16	AGTGG	1.13794	0.0170535	0.057334	6.39714	0.00768531	0.918018	0.856033	0.980004	0.791752	0.123767	0.0100112	0.73728	0.846224	0.146172	0.101362	0.0113732	0.00864909	1081	1099	862	661	2374	2428
Arabidopsis_thaliana_tRNA-Val-TAC-1-1	47	47	GGTCT	1.1193	-0.0440005	0.0773968	8.59168	0.0154913	0.258764	0.292445	0.225083	0.270495	0.0314834	0.0177795	0.300587	0.240404	0.0307918	0.032175	0.0162142	0.0193449	682	495	3410	2331	2652	4549

## Sheet: Supplementary Data 6
Supplementary Data 6. tRNA sequences from Arabidopsis thaliana mitochondria and plastids with observed D sites highlighted in brackets.
ref	tRNA sequence
Arabidopsis thaliana MT-AsnGTT-3352	TCCTCAGTAGCTCAGTGG[T]AGAGCGGTCGGCTGTTAACTGATTGGTCGTAGGTTCAAATCCTACTTGGGGAGCCA
Arabidopsis thaliana MT-AspGTC-3353	GGGATTGTAGTTCAATCGG[T]CAGAGCACCGCCCTGTCAAGGCGGAAGCTGCGGGTTCGAGCCCCGTCAGTCCCGCCA
Arabidopsis thaliana MT-CysGCA-3354	GGCTAGGTAACATAA[T]GGAAATGTATCGGACTGCAAATCCTGTAATGACGGTTCGACTCCGTCCTTGGCCTCCA
Arabidopsis thaliana MT-GlnTTG-3355	TGGAGTATAGCCAAGTGG[T]AAGGCACCGGTTTTTGGTACCGGCATGCAAAGGTTCGAATCCTTTTACTCCAGCCA
Arabidopsis thaliana MT-GluTTC-209	GTCCCTTTCGTCCAGTGG[T][T]AGGACATCGTCTTTTCATGTCGAAGACACGGGTTCGATTCCCGTAAGGGATACCA
Arabidopsis thaliana MT-GlyGCC-3356	GCGGAAATAGCTTAA[T]GG[T]AGAGCATAGCCTTGCCAAGGCTAAGGTTGAGGGTTCAAGTCCCTCCTTCCGCTCCA
Arabidopsis thaliana MT-Met eCAT-210	ACCTACTTGACTCAGCGG[T]TAGAGTATCGCTTTCATACGGCGAGAGTCATTGGTTCAAATCCAATAGTAGGTACCA
Arabidopsis thaliana MT-Met iCAT-3358	AGCGGGGTAGAGGAA[T][T]GG[T]CAACTCATCAGGCTCATGACCTGAAGATTACAGGTTCGAATCCTGTCCCCGCATCCA
Arabidopsis thaliana MT-ProTGG-204	CGAGGTGTAGCGCAGTCTGG[T]CAGCGCATCTGTTTTGGGTACAGAGGGCCATAGGTTCGAATCCTGTCACCTTGACCA
Arabidopsis thaliana MT-SerTGA-3361	GGATGGATGTCTGAGCGG[T][T]GAAAGAGTCGGTCTTGAAAACCGAAGTATTTCTAGGAATACCGGGGGTTCGAATCCCTCTCCATCCGCCA
Arabidopsis thaliana MT-SerGCT-3360	GGAGGGATGGCTGAG[T]GGC[T]TAAGGCATTGGTTTGCTAAATCGACATACAAGAAGATTGTATCATGGGTTCGAATCCCATTTCCTCCGCCA
Arabidopsis thaliana Plastid-AlaTGC-199	GGGGATATAGCTCAGTTGG[T]AGAGCTCCGCTCTTGCAAGGCGGATGTCAGCGGTTCGAGTCCGCTTATCTCCACCA
Arabidopsis thaliana Plastid-ArgTCT-3365	GCGTCCATTGTCTAATGGA[T]AGGACATAGGTCTTCTAAACCTTTGGTATAGGTTCAAATCCTATTGGACGCACCA
Arabidopsis thaliana Plastid-AsnGTT-3367	TCCTCAGTAGCTCAGTGG[T]AGAGCGGTCGGCTGTTAACTGATTGGTCGTAGGTTCGAATCCTACTTGGGGAGCCA
Arabidopsis thaliana Plastid-AspGTC-338	GGGATTGTAGTTCAATTGG[T]CAGAGCACCGCCCTGTCAAGGCGGAAGCTGCGGGTTCGAGCCCCGTCAGTCCCGCCA
Arabidopsis thaliana Plastid-CysGCA-3368	GGCGGCATGGCCGAGTGG[T]AAGGCGGGGGACTGCAAATCCTTTTTCCCCAGTTCAAATCCGGGTGCCGCCTCCA
Arabidopsis thaliana Plastid-GlnTTG-3369	TGGGGCGTAGCCAAGCGG[T]AAGGCAACGGGTTTTGGTCCCGCTATTCGGAGGTTCGAATCCTTCCGTCCCAGCCA
Arabidopsis thaliana Plastid-GlyGCC-3370	GCGGATATAGTCGAATGG[T]AAAATTTCTCCTTGCCAAGGAGAAGACGCGGGTTCGATTCCCGCTATCCGCCCCA
Arabidopsis thaliana Plastid-GlyTCC-3371	GCGGGTATAGTTTAGTGG[T]AAAACCTTAGCCTTCCAAGCTAACGATGCGGGTTCGATTCCCGCTACCCGCTCCA
Arabidopsis thaliana Plastid-HisGTG-3372	GGCGGATGTAGCCAAGTGGA[T]TAAGGCAGTGGATTGTGAATTCACCATCGCGGGTTCAATTCCCGTCGTTCGCCCCA
Arabidopsis thaliana Plastid-IleGAT-3373	GGGCTATTAGCTCAGTGG[T]AGAGCGCGCCCCTGATAAGGGCGAGGTCTCTGGTTCAAATCCAGGATGGCCCACCA
Arabidopsis thaliana Plastid-IleCAT-1831	GCATCCATGGCTGAATGG[T][T]AAAGCGCCCAACTCATAATTGGCGAATTCGTAGGTTCAATTCCTACTGGATGCACCA
Arabidopsis thaliana Plastid-LeuTAA-3374	GGGGATATGGCGGAATTGG[T]AGACGCTACGGACTTAAAATCCGTTGACTTTTAAAATCGTGAGGGTTCAAGTCCCTCTATCCCCACCA
Arabidopsis thaliana Plastid-LeuCAA-182	GCCTTGGTGGTGAAATGG[T]AGACACGCGAGACTCAAAATCTCGTGCTAAAGAGCGTGGAGGTTCGAGTCCTCTTCAAGGCACCA
Arabidopsis thaliana Plastid-LysTTT-3375	GGGTTGCTAACTCAACGG[T]AGAGTACTCGGCTTTTAACCGACTAGTTCCGGGTTCGAGTCCCGGGCAACCCACCA
Arabidopsis thaliana Plastid-Met iCAT-3376	CGCGGGGTAGAGCAGTTTGG[T]AGCTCGCAAGGCTCATAACCTTGAGGTCACGGGTTCAAATCCTGTCTCCGCAACCA
Arabidopsis thaliana Plastid-ProTGG-184	AGGGATGTAGCGCAGCTTGG[T]AGCGCGTTTGTTTTGGGTACAAAATGTCACGGGTTCAAATCCTGTCATCCCTACCA
Arabidopsis thaliana Plastid-SerTGA-3379	GGAGAGATGGCCGAGTGG[T][T]GATGGCTCCGGTCTTGAAAACCGGTATAGTTCATAAAAATAACTATCGAGGGTTCGAATCCCTCTCTCTCCTCCA
Arabidopsis thaliana Plastid-SerGGA-3378	GGAGAGATGGCCGAGTGG[T][T]GAAGGCGTAACATTGGAACTGTTATGTAGACTTTTGTTTACCGAGGGTTCGAATCCCTCTCTTTCCGCCA
Arabidopsis thaliana Plastid-ThrGGT-174	GCCCTTTTAACTCAGTGG[T]AGAGTAACGCCATGGTAAGGCGTAAGTCATCGGTTCAAATCCGATAAGGGGCTCCA
Arabidopsis thaliana Plastid-ValTAC-3382	AGGGCTATAGCTCAGTTAGG[T]AGAGCACCTCGTTTACACCGAGCAGGTCTACGGTTCGAGTCCGTATAGCCCTACCA
Arabidopsis thaliana Plastid-ValGAC-342	AGGGATATAACTCAGCGG[T]AGAGTGTCACCTTGACGTGGTGGAAGTCATCAGTTCGAGCCTGATTATCCCTACCA
Arabidopsis thaliana Plastid-ArgACG-343	GGGCCTGTAGCTCAGAGGA[T]TAGAGCACGTGGCTACGAACCACGGTGTCGGGGGTTCGAATCCCTCCTCGCCCACCA
Arabidopsis thaliana Plastid-GluTTC-4101	GCCCCCATCGTCTAGTGG[T][T]TAGGACATCTCTCTTTCAAGGAGGCAACGGGGATTCGACTTCCCCTGGGGGTACCA
Arabidopsis thaliana Plastid-LeuTAG-180	GCCGCTATGGTGAAATTGG[T]AGACACGCTGCTCTTAGGAAGCAGTGCTAGAGCATCTCGGTTCGAGTCCGAGTAGCGGCACCA
Arabidopsis thaliana Plastid-Met eCAT-178	ACCTACTTAACTCAGTGG[T][T]AGAGTATTGCTTTCATACGGCAGGAGTCATTGGTTCAAATCCAATAGTAGGTACCA
Arabidopsis thaliana Plastid-ThrTGT-186	GCCCGCTTAGCTCAGAGG[T][T]AGAGCATCGCATTTGTAATGCGATGGTCATCGGTTCGATTCCGATAGCCGGCTCCA
Arabidopsis thaliana Plastid-TyrGTA-190	GGGTCGATGCCCGAGCGG[T]TAATGGGGACGGACTGTAAATTCGTTGGCAATATGTCTACGCTGGTTCAAATCCAGCTCGGCCCACCA

## Sheet: Supplementary Data 7
Supplementary Data 7. Annotation, motif analysis, and quantification of D modification sites identified by CRACI in HepG2 mRNA based on IVT RNA. P-values from unpaired two-sided t-tests (p) and binomial test (p_binom_test) are shown here .
chr	pos	strand	gene_id	gene_name	gene_type_class	region	repeat_family	motif	treated1_ratio_x	treated1_depth	treated2_ratio_x	treated2_depth	treated3_ratio	treated3_depth	control2_ratio	control2_depth	control1_ratio	control1_depth	backgroud	mutation_number_all	depth_all	p_binom_test	p	FC	mutation_IVT	mutation	treated1_ratio_y	treated2_ratio_y
chr1	154176120	-	ENSG00000143549.21	TPM3	protein_coding	cds,exon,utr5	non_repeats	AGTGA	0.269231	26	0.263158	19	0.333333	12	0.0181818	55	0	46	0.0519126	16	57	2.08252e-08	0.00280437	23.6631	0.0121951	0.288574	0.0243902	0
chr1	228082746	+	ENSG00000143761.17	ARF1	protein_coding	exon,utr5	non_repeats	GCTCG	0.166667	18	0.235294	17	0.25	4	0	63	0	46	0.029342	7	39	0.000126017	0.0257927	2.71216	0.0801282	0.21732	0.0769231	0.0833333
chr2	42330323	+	ENSG00000143924.19	EML4	protein_coding	exon,utr3	non_repeats	CATGT	0.266667	15	0.181818	11	0.333333	6	0	64	0	30	0.0380774	7	32	0.000168435	0.0260711	13.0303	0.02	0.260606	0.04	0
chr2	215407173	-	ENSG00000115414.21	FN1	protein_coding	cds	non_repeats	AGTAC	0.294118	17	0.210526	19	0.25	4	0	26	0	24	0.0410685	9	40	2.8482e-05	0.0438088	3.22372	0.0780303	0.251548	0.0227273	0.133333
chr3	16260742	-	ENSG00000154813.10	DPH3	protein_coding	exon,utr3	non_repeats	AATCC	0.210526	19	0.153846	26	0.277778	18	0	98	0	51	0.0435651	12	63	1.55999e-05	0.018989	inf	0	0.21405	0	0
chr7	149015027	-	ENSG00000155660.11	PDIA4	protein_coding	cds	non_repeats	GGTCA	0.192308	26	0.3	20	0.25	8	0.028169	71	0.0131579	76	0.058919	13	54	1.15551e-05	0.011438	16.3308	0.0151515	0.247436	0.030303	0
chr17	58005592	-	ENSG00000136450.13	SRSF1	protein_coding	cds,exon,utr3	non_repeats	ACTGC	0.266667	15	0.222222	18	0.166667	6	0.0222222	45	0	23	0.025429	8	39	5.3122e-06	0.0357136	5.24444	0.0416667	0.218519	0.0833333	0
chr17	58005592	-	ENSG00000266086.3	ENSG00000266086	protein_coding	exon,utr3	non_repeats	ACTGC	0.266667	15	0.222222	18	0.166667	6	0.0222222	45	0	23	0.025429	8	39	5.3122e-06	0.0357136	5.24444	0.0416667	0.218519	0.0833333	0
chrX	153724369	-	ENSG00000185825.17	BCAP31	protein_coding	exon,utr5	non_repeats	GCTGC	0.166667	18	0.227273	22	0.25	12	0	47	0	46	0.0231272	10	52	2.84673e-07	0.00682687	inf	0	0.214646	0	0

## Sheet: Supplementary Data 8
Supplementary Data 8. Sequences of RT-qPCR primers, CRACI adapters, and spike-in oligos.
Entry	Sequence	Experiment
RNA 3′ SR Adapter	5′App-NNNNNATCACG AGATCGGAAGAGCACACGTCT-3SpC3	CRACI
RT primer	AGACGTGTGCTCTTCCGATCT
5′ SR Adapter	5′-GUUCAGAGUUCUACAGUCCGACGAUC -3′
35mer-NNDNN RNA probes	GACUGAACGNNDNNUUCCCAGUACGUGAUGCCAAU	Calibration curve for D quantification
35mer-NNUNN RNA probes	GACUGAACGNNUNNUUCCCAGUACGUGAUGCCAAU
Human DUS1 F	GGAAGGAGAACCTGTACTGCGA	RT-qPCR quantification of mRNAs
Human DUS1 R	CCAAGTTCAGGTCAATGGCGTC
Human DUS2 F	TGCCAGATGCTACGAGAACAGC
Human DUS2 R	TGGTCTCCTCATAGAAGGCACC
Human DUS3 F	GACTTTGTGGACATCAACGTCGG
Human DUS3 R	TGGTTCATGCCACGGACGATCT
Human DUS4 F	TGTGGCGGATTACTGGGACAGA
Human DUS4 R	TGTCAACCCAGTCCCAGATGCA
Human GAPDH F	GTCTCCTCTGACTTCAACAGCG
Human GAPDH R	ACCACCCTGTTGCTGTAGCCAA
5bio-mt-hLys	/5Biosg/TCACTGTAAAGAGGTGTTGG	Biotinylated single-stranded DNA probes
5bio-mt-hLeu(UUR)	/5Biosg/GCGATTACCGGGCTCTGCCATCTTAAC
5bio-mt-hAsn	/5Biosg/TAAGCACCCTAATCAACTGGCTTCAATCTA
5bio-mt-hPro	/5Biosg/ATCAGAGAAAAAGTCTTTAACTCCACCATT
5bio-mt-hGln	/5Biosg/TCTCCGTGCCACCTATCACACCCCATCCTA
