# Supplementary material for: Quantitative CRACI reveals transcriptome-wide distribution of RNA dihydrouridine at base resolution
Source: Nat Commun. 2025 Oct 6;16:8863. doi: 10.1038/s41467-025-63918-w (PMC12501074; doi:10.1038/s41467-025-63918-w)
Supplement: Supplementary file 6 — Source data [file 41467_2025_63918_MOESM6_ESM.xlsx]

## Sheet: Figure 1
	Figure 1d
		AA	AC	AG	AU	CA	CC	CG	CU	GA	GC	GG	GU	UA	UC	UG	UU
	AA	98.2258	96.2366	97.4858	97.2603	98.2373	97.1899	97.9368	97.3791	97.3617	97.4511	98.1266	97.6998	97.9472	96.6432	98.2437	97.4186
	AC	97.5318	96.3165	97.4279	96.8487	97.489	95.6812	96.2894	96.7618	97.565	96.9341	97.8385	96.7564	97.7419	96.4586	97.3738	96.4989
	AG	97.0023	97.0326	97.8239	97.0935	97.167	95.7072	97.688	97.1053	97.3824	97.3197	98.0169	97.5484	98.4921	97.1853	98.0362	96.4668
	AU	98.5054	97.2318	97.9355	97.1899	97.6536	97.3468	97.6638	97.492	97.8634	97.5909	98.3256	97.8472	97.7901	98.0476	98.1983	97.2493
	CA	95.9684	96.8232	96.4719	96.7731	95.5735	96.2681	96.6965	96.8452	96.7918	96.7381	97.323	97.498	97.2565	96.3689	96.7367	96.9268
	CC	97.0455	96.9906	96.7453	96.009	95.1445	96.7988	96.8171	96.1676	97.1594	96.4732	97.4309	96.9819	96.991	95.9459	97.232	97.1532
	CG	96.1027	96.0638	96.2766	95.9945	96.3706	96.5727	96.4763	96.1909	95.9088	96.2178	96.9234	96.4081	97.2389	95.8042	97.1611	95.9663
	CU	97.1103	96.875	96.831	96.5602	95.3059	96.6713	97.7134	97.0725	96.8374	96.983	97.4929	97.2656	96.9158	95.4894	97.3967	97.1673
	GA	96.484	95.0777	95.2595	95.2315	95.6044	94.5365	95.4706	95.4487	95.3619	95.0899	96.6155	95.9964	96.2823	94.9136	96.5408	94.802
	GC	95.9393	95.0225	94.8959	94.3288	95.8956	93.4028	95.4263	95.2332	95.2615	94.812	96.1204	94.9941	95.918	95.1884	96.1484	94.2016
	GG	94.1118	92.1141	93.5514	92.6551	94.4334	92.3276	94.3679	93.6348	94.2757	93.2766	95.1753	93.6739	94.9488	92.7291	95.0816	92.0131
	GU	96.0058	95.4657	95.1908	94.2243	95.7208	94.3469	95.2796	95.1221	95.7075	95.2865	96.1515	95.4025	96.2952	95.3918	96.3809	93.9935
	UA	97.2851	96.7188	96.7213	95.4362	96.1671	95.7741	97.0796	95.1729	96.1472	95.9072	97.5083	96.8919	97.2152	95.8018	97.443	95.036
	UC	96.7097	95.5599	97.6986	96.5098	96.7426	94.4035	97.4993	95.7415	97.2111	95.7659	97.5206	96.6903	97.9418	95.6772	97.1522	96.1137
	UG	95.9744	95.7228	96.4247	94.4078	96.0707	95.5522	96.6898	94.4002	94.6546	95.2356	96.7666	95.5345	96.5982	95.3685	97.288	92.9305
	UU	96.2561	96.308	97.1875	95.3056	96.7821	96.1289	97.2188	95.9698	96.5029	96.1733	97.4953	96.435	97.282	96.9671	97.5543	96.4655
	Figure 1c	T to C mutation	T to A/G mutation
	KBH4 treatment & 1 mM dGTP+100uM dNTP	96.1% ± 1.3%	0.3% ± 0.2%
	KBH4 treatment & 1 mM dNTP	56.0% ± 12.0%	1.6% ± 1.7%
	1 mM dGTP+10uM dNTP	19.8% ± 7.5%	0.1% ± 0.1%
	1 mM dGTP+100uM dNTP	16.3% ± 7.4%	0.1% ± 0.1%
	HIV RT RT 1mM dNTP	12.0% ± 6.7%	0.2% ± 0.2%
	SSIV RT 1mM dNTP	2.8% ± 2.2%	1.0% ± 3.3%
	Figure 1e
		D-fraction	Mutation Ratio
	AATGG	0	3.78339
		31.1824	21.7266
		54.7166	44.776
		73.1089	62.4618
		87.8786	79.0096
		100	90.8283
	GGTGA	0	7.99408
		56.07	44.5516
		77.2913	68.3609
		88.4501	81.0467
		95.3318	88.7804
		100	94.0545
	GGTCC	0	7.72736
		13.5552	16.4179
		29.4859	28.7079
		48.4762	45.5976
		71.5013	67.0574
		100	95.2487
	GTTAA	0	8.24931
		28.9251	28.0692
		52.044	48.7201
		70.9455	67.1503
		86.687	82.2071
		100	95.212

## Sheet: Figure 1c
	Motif \ T to C mutation	KBH4 treatment & 1 mM dGTP+100uM dNTP				KBH4 treatment & 1 mM dNTP				1 mM dGTP+10uM dNTP				1 mM dGTP+100uM dNTP				HIV RT RT 1mM dNTP				SSIV RT 1mM dNTP
		T-A/C/G	T-C	T-A/G		T-A/C/G	T-C	T-A/G		T-A/C/G	T-C	T-A/G		T-A/C/G	T-C	T-A/G		T-A/C/G	T-C	T-A/G		T-A/C/G	T-C	T-A/G
	AAAAA	0.982287	0.980676	0.00161031		0.6742	0.6742	0.00188324		0.20098	0.198529	0.00245098		0.114987	0.113695	0.00129199		0.05547	0.05547	0		0.0118919	0.0108108	0.00108108
	AAAAC	0.975318	0.975318	0		0.653696	0.653696	0.00875486		0.375857	0.375857	0		0.300126	0.299496	0.000630517		0.186535	0.184064	0.00247066		0.0873221	0.0873221	0
	AAAAG	0.970046	0.969278	0.000768049		0.700631	0.700631	0.00901713		0.336808	0.336808	0		0.309839	0.309839	0		0.213555	0.211637	0.00191816		0.0661111	0.0644444	0.00166667
	AAAAT	0.985054	0.985054	0		0.705882	0.705882	0.0130719		0.319742	0.31867	0.00107296		0.221976	0.221976	0		0.146993	0.14588	0.00111359		0.0656013	0.0647603	0.000841043
	CAAAA	0.982397	0.981043	0.0013541		0.652051	0.652051	0.00212164		0.294684	0.294684	0		0.257892	0.257892	0		0.211049	0.208891	0.00215796		0.0347092	0.0103189	0.0243902
	CAAAC	0.974945	0.972756	0.00218925		0.535022	0.535022	0.00296601		0.183985	0.18384	0.000145328		0.134274	0.133751	0.000522466		0.0923614	0.0915559	0.000805477		0.0282138	0.0276532	0.000560538
	CAAAG	0.971709	0.970334	0.00137525		0.625283	0.625283	0.00358491		0.23049	0.230054	0.000435983		0.193087	0.19263	0.00045683		0.163382	0.162604	0.000778008		0.0239424	0.0227019	0.00124054
	CAAAT	0.976549	0.975991	0.000558347		0.663813	0.663813	0.00513699		0.28013	0.279725	0.000405104		0.214034	0.213826	0.000207598		0.180646	0.178805	0.00184162		0.0430871	0.0424558	0.000631313
	GAAAA	0.973707	0.970314	0.00339271		0.734662	0.734662	0.0157315		0.236831	0.236831	0		0.234821	0.234821	0		0.197682	0.196689	0.000993377		0.0322474	0.0184271	0.0138203
	GAAAC	0.975666	0.975029	0.000637024		0.718858	0.718858	0.00660161		0.153859	0.153519	0.000340397		0.104957	0.104464	0.000492756		0.0736431	0.0726279	0.00101523		0.0240146	0.0236833	0.000331236
	GAAAG	0.973851	0.972824	0.00102727		0.715242	0.715242	0.00943109		0.195936	0.195461	0.000474421		0.198112	0.19764	0.000472069		0.154425	0.153554	0.000871405		0.0444444	0.0441232	0.000321285
	GAAAT	0.978652	0.977815	0.00083717		0.770216	0.770216	0.011552		0.283547	0.283366	0.000180603		0.263625	0.263255	0.000369481		0.198889	0.197719	0.00116993		0.0646772	0.0642016	0.000475568
	TAAAA	0.979472	0.979472	0		0.724138	0.724138	0.00265252		0.21447	0.21447	0		0.247241	0.245033	0.00220751		0.238384	0.236364	0.0020202		0.0533881	0.0308008	0.0225873
	TAAAC	0.977438	0.976632	0.000805802		0.71134	0.71134	0.00429553		0.257966	0.257353	0.000612745		0.213174	0.212575	0.000598802		0.168242	0.167297	0.00094518		0.0640523	0.0640523	0
	TAAAG	0.984943	0.983474	0.00146897		0.784179	0.784179	0.00472915		0.386231	0.385453	0.000777907		0.412971	0.412066	0.000904977		0.377084	0.375232	0.00185234		0.111954	0.111006	0.000948767
	TAAAT	0.977901	0.977901	0		0.736031	0.736031	0.00770713		0.339286	0.339286	0		0.37518	0.373737	0.001443		0.376513	0.374092	0.00242131		0.0992167	0.0953003	0.00391645
	ACAAA	0.962617	0.955941	0.00667557		0.606061	0.606061	0.030303		0.311897	0.309753	0.00214362		0.261521	0.260369	0.00115207		0.177187	0.172757	0.00442968		0.218585	0.0211193	0.197466
	ACAAC	0.963232	0.961416	0.00181571		0.505042	0.505042	0.00832968		0.236172	0.236172	0		0.21225	0.211825	0.000425351		0.147489	0.145907	0.00158165		0.0564516	0.0499232	0.00652842
	ACAAG	0.970393	0.968116	0.00227743		0.570041	0.570041	0.0103306		0.216238	0.215429	0.000808669		0.183638	0.182483	0.00115496		0.134569	0.132172	0.00239732		0.0425304	0.0414605	0.00106995
	ACAAT	0.97249	0.9663	0.00618982		0.679245	0.679245	0.0203774		0.30235	0.300783	0.00156658		0.246599	0.246032	0.000566893		0.201248	0.195528	0.00572023		0.0866142	0.0841535	0.00246063
	CCAAA	0.972066	0.966156	0.00590921		0.408084	0.408084	0.0203593		0.286281	0.285336	0.000944822		0.24038	0.238188	0.00219191		0.122214	0.11903	0.00318393		0.182993	0.00626136	0.176732
	CCAAC	0.956984	0.952993	0.00399113		0.397426	0.397426	0.00402253		0.204593	0.202719	0.00187485		0.194464	0.191696	0.00276817		0.119866	0.118197	0.00166945		0.00979021	0.00885781	0.000932401
	CCAAG	0.957178	0.954689	0.00248963		0.445061	0.445061	0.0106678		0.257719	0.257075	0.000643225		0.201978	0.201105	0.000872473		0.101546	0.0979344	0.00361115		0.00915798	0.00712287	0.00203511
	CCAAT	0.973606	0.968373	0.00523322		0.493413	0.493413	0.0134228		0.248095	0.247143	0.000952381		0.206924	0.205153	0.00177026		0.127346	0.124013	0.00333275		0.0133566	0.010453	0.0029036
	GCAAA	0.974626	0.970095	0.00453104		0.648068	0.648068	0.0223185		0.155432	0.153855	0.00157614		0.128105	0.127325	0.000780336		0.0994531	0.0976301	0.00182297		0.0928303	0.00859174	0.0842386
	GCAAC	0.969432	0.96648	0.00295141		0.552085	0.552085	0.0115953		0.0971311	0.0955505	0.00158065		0.0665828	0.0654215	0.00116133		0.0503046	0.0490548	0.0012498		0.0139347	0.0126611	0.0012736
	GCAAG	0.973259	0.970958	0.00230034		0.655349	0.655349	0.0125897		0.121618	0.121111	0.000507115		0.107923	0.107164	0.000758462		0.0777103	0.0763067	0.00140363		0.0238669	0.0229686	0.000898326
	GCAAT	0.975972	0.973374	0.00259761		0.703251	0.703251	0.0144602		0.173626	0.173274	0.000351469		0.136333	0.135651	0.000681663		0.111726	0.110006	0.00172052		0.0368515	0.0347954	0.00205609
	TCAAA	0.966541	0.963303	0.00323799		0.416895	0.416895	0.0156433		0.323529	0.323529	0		0.264531	0.263158	0.001373		0.208747	0.204704	0.00404263		0.192454	0.0133164	0.179138
	TCAAC	0.964628	0.963429	0.00119904		0.462632	0.462632	0.00894737		0.205621	0.204635	0.000986193		0.159156	0.158677	0.000479386		0.118696	0.115652	0.00304348		0.0315545	0.0287703	0.00278422
	TCAAG	0.971931	0.969164	0.00276735		0.549939	0.549939	0.011234		0.217527	0.215883	0.0016442		0.187355	0.186425	0.0009298		0.153423	0.151911	0.00151224		0.0292593	0.0279922	0.00126714
	TCAAT	0.980514	0.978566	0.00194856		0.576462	0.576462	0.0123502		0.271747	0.270978	0.000769823		0.215845	0.214598	0.00124766		0.18949	0.186643	0.00284753		0.0371322	0.0351328	0.00199943
	AGAAA	0.974939	0.971706	0.00323363		0.764488	0.764488	0.0069541		0.312984	0.312554	0.000429923		0.284202	0.282507	0.0016942		0.240788	0.238964	0.00182415		0.0783618	0.03515	0.0432119
	AGAAC	0.974296	0.973634	0.000661501		0.667237	0.667237	0.00312122		0.282716	0.282374	0.000341857		0.233426	0.23295	0.000475248		0.181847	0.181215	0.000632071		0.0822478	0.0814905	0.000757346
	AGAAG	0.978263	0.977156	0.00110697		0.71831	0.71831	0.00485673		0.3053	0.305191	0.000108378		0.26715	0.266617	0.000532595		0.221272	0.219743	0.00152974		0.0581888	0.0574694	0.000719367
	AGAAT	0.979364	0.978943	0.000421141		0.801439	0.801439	0.00767386		0.421561	0.421364	0.000197083		0.386669	0.386477	0.000192086		0.33428	0.331914	0.0023663		0.104375	0.103398	0.000977756
	CGAAA	0.97938	0.978832	0.000547445		0.748558	0.748558	0.00782537		0.27525	0.274905	0.000344709		0.236595	0.235925	0.000670241		0.196483	0.195551	0.000932463		0.0633688	0.0206637	0.0427051
	CGAAC	0.962934	0.961878	0.00105527		0.592808	0.592808	0.00198977		0.144494	0.144057	0.000437331		0.0670071	0.0666549	0.000352206		0.0386401	0.0382255	0.000414594		0.00913503	0.00865924	0.000475783
	CGAAG	0.976901	0.975994	0.000906909		0.689724	0.689724	0.00369444		0.20484	0.204348	0.0004928		0.140121	0.1397	0.000420942		0.110227	0.109333	0.000893731		0.016877	0.0165783	0.000298708
	CGAAT	0.976664	0.975576	0.00108771		0.755724	0.755724	0.00453412		0.247773	0.247476	0.000296971		0.179609	0.178981	0.00062769		0.152229	0.151152	0.00107658		0.021813	0.0214281	0.000384936
	GGAAA	0.98129	0.97997	0.00131977		0.792961	0.792961	0.0111411		0.268917	0.268504	0.000412575		0.238149	0.237183	0.000965795		0.192137	0.190071	0.00206599		0.083917	0.0259868	0.0579302
	GGAAC	0.978401	0.977634	0.000767329		0.749086	0.749086	0.00377314		0.170312	0.169948	0.000363707		0.0995091	0.0992992	0.00020999		0.0643596	0.0637397	0.00061987		0.0201639	0.0197715	0.000392379
	GGAAG	0.980185	0.979413	0.000771474		0.799839	0.799839	0.00537176		0.193204	0.19279	0.000414264		0.146971	0.146543	0.00042855		0.111643	0.110766	0.000876914		0.0266821	0.0261045	0.000577603
	GGAAT	0.98327	0.982445	0.000825491		0.812143	0.812143	0.0057473		0.236679	0.23628	0.000399122		0.183372	0.182915	0.000457691		0.142337	0.141252	0.00108541		0.0357288	0.0349972	0.000731648
	TGAAA	0.982452	0.981596	0.000855981		0.787512	0.787512	0.0053243		0.360921	0.360676	0.000244858		0.388763	0.388143	0.000619707		0.340616	0.338224	0.00239196		0.0983188	0.0507355	0.0475833
	TGAAC	0.973756	0.973052	0.000704535		0.53897	0.53897	0.00130538		0.228458	0.228159	0.000298507		0.138724	0.138152	0.000572847		0.112955	0.112086	0.000868885		0.0264799	0.0262603	0.000219568
	TGAAG	0.980374	0.97974	0.000634367		0.754654	0.754654	0.00395923		0.285179	0.284517	0.000661412		0.238563	0.238031	0.000532507		0.192312	0.191046	0.00126613		0.0509576	0.0503101	0.000647555
	TGAAT	0.982	0.98103	0.000970037		0.77627	0.77627	0.00492374		0.358794	0.358556	0.000238322		0.310616	0.310332	0.00028436		0.273907	0.270252	0.00365508		0.0703524	0.0699742	0.000378239
	ATAAA	0.972603	0.972603	0		0.680824	0.680824	0.011583		0.202931	0.201804	0.0011274		0.226816	0.224581	0.00223464		0.187856	0.185009	0.0028463		0.157529	0.0138996	0.143629
	ATAAC	0.968531	0.967133	0.0013986		0.622333	0.622333	0.00782361		0.350024	0.349538	0.000486145		0.349174	0.346591	0.00258264		0.277802	0.273877	0.00392499		0.0780985	0.0752688	0.00282965
	ATAAG	0.97098	0.969412	0.00156863		0.69409	0.69409	0.00671592		0.312693	0.312178	0.000515996		0.319431	0.318931	0.0004995		0.264948	0.262281	0.00266726		0.0496056	0.0479452	0.00166044
	ATAAT	0.971956	0.969904	0.00205198		0.705217	0.705217	0.00695652		0.396453	0.395187	0.00126662		0.378736	0.378161	0.000574713		0.28992	0.287425	0.00249501		0.0787309	0.0665883	0.0121426
	CTAAA	0.973832	0.972274	0.00155763		0.614716	0.614716	0.00955968		0.31815	0.317919	0.000231214		0.306302	0.304947	0.00135532		0.274385	0.271002	0.00338282		0.213072	0.0120915	0.20098
	CTAAC	0.96768	0.965756	0.00192382		0.493197	0.493197	0.00272109		0.190421	0.189956	0.000465008		0.18102	0.179923	0.00109709		0.156983	0.156106	0.000877001		0.0481414	0.0438757	0.00426569
	CTAAG	0.971071	0.97044	0.00063118		0.585935	0.585935	0.00739228		0.200716	0.200228	0.000488361		0.205799	0.205251	0.000548589		0.203571	0.201501	0.00206999		0.0302927	0.028988	0.00130474
	CTAAT	0.974954	0.973588	0.00136612		0.576803	0.576803	0.00695627		0.281151	0.280696	0.000454752		0.238199	0.237545	0.000654094		0.208974	0.207996	0.000977343		0.0426971	0.0407427	0.00195445
	GTAAA	0.977025	0.975876	0.00114877		0.743046	0.743046	0.013245		0.307841	0.306555	0.00128535		0.348148	0.347051	0.00109739		0.29516	0.292688	0.00247168		0.243473	0.0187002	0.224773
	GTAAC	0.967641	0.965251	0.00239015		0.61088	0.61088	0.00449177		0.173907	0.173492	0.000415053		0.138903	0.138127	0.000775996		0.109407	0.10818	0.00122699		0.0234593	0.022318	0.00114126
	GTAAG	0.975521	0.974016	0.00150463		0.719211	0.719211	0.00489857		0.22548	0.225051	0.000429369		0.249686	0.249195	0.000491079		0.210944	0.209439	0.00150413		0.0362691	0.0348503	0.00141875
	GTAAT	0.978491	0.977591	0.00090036		0.762438	0.762438	0.00760374		0.349497	0.349008	0.000488806		0.35465	0.353791	0.00085955		0.303167	0.301293	0.0018746		0.0633433	0.0605256	0.00281766
	TTAAA	0.97433	0.96875	0.00558036		0.686192	0.686192	0.00732218		0.283567	0.283567	0		0.317743	0.317743	0		0.301977	0.298382	0.00359497		0.197696	0.0248636	0.172832
	TTAAC	0.965008	0.964461	0.000546747		0.570385	0.570385	0.00243546		0.262862	0.26246	0.000401929		0.249576	0.249236	0.000339559		0.216426	0.214018	0.0024077		0.0547562	0.0539568	0.000799361
	TTAAG	0.964701	0.96379	0.000910954		0.666498	0.666498	0.00782631		0.157843	0.15725	0.000592651		0.145767	0.145767	0		0.140608	0.139088	0.00151934		0.0251514	0.0235712	0.00158019
	TTAAT	0.972493	0.972493	0		0.699822	0.699822	0.0053286		0.329779	0.328637	0.00114242		0.293522	0.293255	0.000266596		0.291676	0.288311	0.00336549		0.0801909	0.0787589	0.00143198
	AAACA	0.959716	0.958926	0.000789889		0.578892	0.578892	0.0177638		0.188574	0.188574	0		0.134655	0.134655	0		0.0836653	0.0836653	0		0.0356732	0.0333717	0.0023015
	AAACC	0.97056	0.967001	0.00355872		0.486424	0.486424	0.00577701		0.203164	0.202766	0.000398883		0.0945727	0.0941677	0.000405022		0.049205	0.0485604	0.000644607		0.0714286	0.0712573	0.000171292
	AAACG	0.961134	0.95839	0.00274348		0.482853	0.482853	0.00908471		0.153904	0.153904	0		0.106097	0.106097	0		0.0569505	0.0565866	0.000363901		0.0223267	0.0215922	0.00073443
	AAACT	0.971116	0.970678	0.000437637		0.611609	0.611609	0.00755073		0.183827	0.183606	0.000220946		0.107133	0.106595	0.000538358		0.065405	0.064409	0.000996016		0.0415806	0.0402893	0.00129132
	CAACA	0.955801	0.954314	0.00148746		0.320893	0.320893	0.00495889		0.0640712	0.0632977	0.000773495		0.034242	0.0329122	0.00132979		0.0208142	0.0198979	0.00091635		0.00803447	0.00721938	0.000815091
	CAACC	0.951542	0.949539	0.0020024		0.28968	0.28968	0.0024625		0.0894029	0.0889108	0.000492126		0.0367337	0.0353299	0.00140384		0.0221071	0.0211113	0.000995818		0.0217786	0.0215517	0.00022686
	CAACG	0.963792	0.96141	0.00238209		0.41661	0.41661	0.0039818		0.100365	0.0998717	0.000493437		0.0712271	0.0700517	0.00117536		0.055414	0.0549419	0.00047201		0.017303	0.015158	0.002145
	CAACT	0.953281	0.948556	0.00472441		0.286091	0.286091	0.00342466		0.0990858	0.0982011	0.000884695		0.0472715	0.0465763	0.000695169		0.024333	0.0231604	0.00117268		0.0171429	0.0160714	0.00107143
	GAACA	0.967969	0.966351	0.00161887		0.589681	0.589681	0.0135782		0.127323	0.126919	0.000403942		0.0971291	0.0969195	0.000209556		0.0623569	0.0612119	0.00114497		0.023366	0.0219135	0.00145248
	GAACC	0.971681	0.968616	0.00306485		0.543278	0.543278	0.00692957		0.0969795	0.0966675	0.000312032		0.0460909	0.0454545	0.000636364		0.0224226	0.021717	0.000705606		0.022922	0.0225558	0.000366166
	GAACG	0.959176	0.957039	0.00213659		0.547552	0.547552	0.0127321		0.0824224	0.0820107	0.000411654		0.0646993	0.0636764	0.00102291		0.0481621	0.0468901	0.00127204		0.0182153	0.0169535	0.00126181
	GAACT	0.968419	0.967013	0.00140601		0.605838	0.605838	0.00735643		0.119101	0.118968	0.000132926		0.0696481	0.0693223	0.000325839		0.0459531	0.0450211	0.000931966		0.0325873	0.0318389	0.00074835
	TAACA	0.972603	0.971233	0.00136986		0.532419	0.532419	0.00997506		0.177022	0.177022	0		0.155738	0.155738	0		0.11133	0.108374	0.00295567		0.0352332	0.0331606	0.00207254
	TAACC	0.96997	0.967968	0.002002		0.408353	0.408353	0.00928074		0.132547	0.131159	0.00138793		0.0747176	0.07298	0.00173762		0.0460224	0.0453649	0.000657462		0.0430438	0.038432	0.00461184
	TAACG	0.972458	0.969986	0.00247175		0.461383	0.461383	0.0037464		0.12859	0.127611	0.000979112		0.102887	0.101044	0.00184275		0.0802234	0.0794618	0.000761615		0.0228856	0.0211443	0.00174129
	TAACT	0.969158	0.969158	0		0.578256	0.578256	0.00955795		0.176101	0.176101	0		0.12109	0.12109	0		0.0897995	0.0897995	0		0.0366775	0.0355987	0.00107875
	ACACA	0.968515	0.959599	0.00891613		0.448886	0.448886	0.0322673		0.101994	0.100735	0.00125918		0.0781769	0.0772714	0.000905524		0.0561275	0.054467	0.00166058		0.0467408	0.0447196	0.00202122
	ACACC	0.970257	0.958601	0.0116559		0.362788	0.362788	0.0113371		0.168449	0.166043	0.00240642		0.126479	0.12537	0.00110947		0.0783267	0.0747664	0.0035603		0.105326	0.103232	0.00209455
	ACACG	0.961102	0.949327	0.0117746		0.420074	0.420074	0.0274401		0.0611641	0.0600887	0.00107541		0.0512537	0.0495944	0.00165929		0.0364936	0.0342363	0.00225734		0.0211173	0.0203684	0.000748839
	ACACT	0.969072	0.958763	0.0103093		0.514636	0.514636	0.0188857		0.140477	0.134837	0.00563958		0.0899846	0.0890601	0.000924499		0.0640944	0.0618622	0.00223214		0.0449232	0.043548	0.0013752
	CCACA	0.962841	0.958544	0.00429727		0.345401	0.345401	0.0161658		0.151899	0.150814	0.00108499		0.131298	0.128631	0.00266746		0.0838113	0.0803059	0.00350542		0.0147986	0.0117841	0.00301452
	CCACC	0.968069	0.965535	0.00253421		0.276367	0.276367	0.0038743		0.224861	0.224274	0.000586338		0.160224	0.157983	0.0022409		0.0652029	0.0625416	0.00266134		0.0264722	0.0216099	0.00486224
	CCACG	0.965868	0.96174	0.00412882		0.344401	0.344401	0.0136719		0.188647	0.187323	0.0013245		0.175834	0.172908	0.00292569		0.070788	0.0691864	0.00160154		0.014978	0.0111601	0.00381791
	CCACT	0.966851	0.962707	0.00414365		0.339065	0.339065	0.0100935		0.297837	0.29751	0.000327654		0.195652	0.194203	0.00144928		0.0973995	0.0950355	0.00236407		0.0142405	0.0134494	0.000791139
	GCACA	0.967559	0.962094	0.00546525		0.474835	0.474835	0.0239537		0.0569769	0.0560967	0.000880178		0.047371	0.0464893	0.000881693		0.0328236	0.0312418	0.00158186		0.0248173	0.023972	0.00084536
	GCACC	0.96494	0.959067	0.00587219		0.437082	0.437082	0.00942249		0.104885	0.103789	0.00109671		0.0644249	0.0626964	0.00172847		0.0414251	0.0401527	0.00127244		0.0363556	0.0351438	0.00121185
	GCACG	0.962371	0.957275	0.00509634		0.498328	0.498328	0.0259539		0.057829	0.0574659	0.000363052		0.054473	0.0534147	0.00105833		0.0354933	0.0339205	0.00157282		0.0236328	0.0227096	0.000923156
	GCACT	0.969989	0.964732	0.00525739		0.533536	0.533536	0.0142175		0.0846569	0.083564	0.00109282		0.0505148	0.0488791	0.00163572		0.030884	0.029149	0.00173506		0.025122	0.024402	0.000720058
	TCACA	0.96386	0.959162	0.00469823		0.367951	0.367951	0.0184255		0.125627	0.125313	0.000313283		0.113149	0.111765	0.00138408		0.0691489	0.0669587	0.00219024		0.0436782	0.0436782	0
	TCACC	0.959496	0.958596	0.00090009		0.296978	0.296978	0.00459921		0.167539	0.167539	0		0.136778	0.136778	0		0.0989788	0.0966222	0.00235664		0.0809717	0.0789474	0.00202429
	TCACG	0.958188	0.954704	0.00348432		0.385765	0.385765	0.0168446		0.115105	0.114165	0.000939629		0.0976404	0.0965555	0.00108489		0.0695926	0.0671678	0.00242483		0.0358225	0.0345749	0.00124755
	TCACT	0.955008	0.952462	0.00254669		0.403326	0.403326	0.014553		0.1663	0.164835	0.0014652		0.128734	0.128023	0.000711238		0.0953333	0.0953333	0		0.0482759	0.0470219	0.00125392
	AGACA	0.964775	0.963207	0.00156789		0.532238	0.532238	0.00790754		0.129934	0.1295	0.000434562		0.0855795	0.0849442	0.000635266		0.0601298	0.0588005	0.00132927		0.015286	0.0145464	0.000739645
	AGACC	0.967497	0.966135	0.0013624		0.572955	0.572955	0.00314235		0.195628	0.195181	0.000447277		0.141553	0.140759	0.000793903		0.0950279	0.0944073	0.000620647		0.0663164	0.0652513	0.00106504
	AGACG	0.962832	0.961062	0.00176991		0.584659	0.584659	0.00818786		0.114337	0.113931	0.000405656		0.07077	0.0703001	0.000469842		0.0504118	0.0499427	0.00046919		0.0176056	0.0169581	0.000647564
	AGACT	0.96835	0.967078	0.00127237		0.607274	0.607274	0.00682423		0.167962	0.167606	0.000355528		0.0992371	0.0987921	0.00044501		0.0669738	0.0659063	0.00106754		0.0306734	0.0300404	0.000632942
	CGACA	0.967014	0.965525	0.00148868		0.576429	0.576429	0.00557534		0.128165	0.127196	0.000968992		0.0827062	0.0819932	0.000712984		0.0571843	0.0559397	0.00124464		0.0157224	0.0148315	0.000890939
	CGACC	0.968237	0.966162	0.00207598		0.464549	0.464549	0.00294744		0.165721	0.164881	0.00084016		0.0933214	0.092427	0.000894454		0.0571275	0.0559148	0.00121261		0.0243376	0.0236472	0.000690429
	CGACG	0.964821	0.963174	0.00164772		0.575519	0.575519	0.00804004		0.157362	0.156777	0.000584264		0.135605	0.134904	0.000701164		0.103718	0.102143	0.00157423		0.0231744	0.0220747	0.00109966
	CGACT	0.977186	0.974916	0.00226947		0.610272	0.610272	0.00731995		0.179699	0.178988	0.00071168		0.102304	0.101202	0.00110241		0.0609186	0.0599637	0.000954836		0.0210723	0.0199677	0.0011046
	GGACA	0.973266	0.971948	0.0013179		0.660033	0.660033	0.0114532		0.157585	0.156945	0.000639722		0.121918	0.121211	0.000707457		0.0905303	0.0891567	0.00137354		0.0231647	0.0220746	0.00109011
	GGACC	0.974348	0.972825	0.00152294		0.645316	0.645316	0.00659083		0.139236	0.138706	0.00053017		0.0743813	0.0737669	0.000614358		0.0433416	0.0424986	0.000843073		0.0195867	0.0189588	0.000627972
	GGACG	0.969284	0.967657	0.00162646		0.68176	0.68176	0.0107598		0.126414	0.126142	0.000271825		0.0977394	0.0972457	0.000493709		0.0731217	0.0721357	0.000986027		0.0192787	0.0182335	0.00104523
	GGACT	0.974956	0.973876	0.0010795		0.69257	0.69257	0.00557276		0.167417	0.166793	0.000624196		0.097125	0.0963422	0.000782754		0.063631	0.0629481	0.000682851		0.0311301	0.0303206	0.000809576
	TGACA	0.967421	0.965777	0.00164346		0.442194	0.442194	0.00600195		0.176216	0.175349	0.000866776		0.128066	0.127119	0.000946725		0.0949868	0.0935606	0.00142623		0.0236617	0.0224903	0.00117137
	TGACC	0.972368	0.970614	0.00175439		0.371795	0.371795	0.00348211		0.208023	0.207821	0.000201572		0.121946	0.121489	0.000456725		0.0861266	0.0851955	0.000931099		0.0367654	0.0355763	0.00118918
	TGACG	0.971644	0.970485	0.00115936		0.631451	0.631451	0.00567586		0.170233	0.169448	0.000784724		0.130584	0.129291	0.0012934		0.100874	0.0998111	0.00106266		0.0218497	0.0209727	0.000876995
	TGACT	0.97401	0.97236	0.00165017		0.507684	0.507684	0.00628711		0.221313	0.22065	0.000663277		0.144078	0.142202	0.00187656		0.100724	0.0981977	0.00252653		0.0359489	0.0342135	0.00173547
	ATACA	0.967764	0.966746	0.00101798		0.505905	0.505905	0.0114286		0.194175	0.193153	0.00102197		0.190209	0.189897	0.000311818		0.131877	0.128371	0.00350593		0.0282529	0.0267154	0.00153757
	ATACC	0.960117	0.959441	0.00067598		0.4242	0.4242	0.0064		0.202338	0.201477	0.000861538		0.197173	0.196656	0.000517063		0.147059	0.14562	0.00143862		0.122146	0.121397	0.000748596
	ATACG	0.960064	0.957097	0.00296668		0.450347	0.450347	0.0107599		0.122857	0.122357	0.000499417		0.114732	0.113951	0.000780488		0.0873264	0.0862847	0.00104167		0.0203588	0.0190864	0.00127243
	ATACT	0.965657	0.964072	0.00158507		0.559775	0.559775	0.00683142		0.17662	0.176274	0.000345861		0.150487	0.15035	0.000137306		0.112252	0.110919	0.00133316		0.05687	0.0561273	0.000742706
	CTACA	0.968476	0.967707	0.000768876		0.454718	0.454718	0.0093861		0.10558	0.105012	0.000568246		0.109264	0.108447	0.000817439		0.10133	0.0992239	0.00210643		0.0205137	0.0189879	0.00152581
	CTACC	0.96171	0.960819	0.000890472		0.321969	0.321969	0.0023071		0.105425	0.103992	0.00143296		0.101289	0.101031	0.000257732		0.0985748	0.0980998	0.000475059		0.0871956	0.0862137	0.000981932
	CTACG	0.96199	0.959878	0.00211168		0.403849	0.403849	0.0101447		0.0952128	0.0944172	0.00079565		0.119632	0.11834	0.00129255		0.109832	0.10807	0.00176201		0.0217842	0.0197893	0.00199489
	CTACT	0.970745	0.970049	0.000696541		0.493228	0.493228	0.00561146		0.136966	0.13623	0.000736377		0.1213	0.12113	0.000170126		0.106014	0.105286	0.00072812		0.0500263	0.04792	0.00210637
	GTACA	0.975027	0.973166	0.00186047		0.602938	0.602938	0.00862672		0.162139	0.161338	0.000800838		0.139584	0.138794	0.000790097		0.101302	0.10023	0.00107198		0.0181975	0.0168843	0.00131322
	GTACC	0.969866	0.968308	0.00155864		0.525396	0.525396	0.00206849		0.12564	0.124876	0.000764701		0.0987047	0.0980429	0.000661813		0.0658731	0.0654709	0.000402156		0.042349	0.0414765	0.000872483
	GTACG	0.964168	0.961747	0.00242107		0.549829	0.549829	0.00996583		0.132083	0.131083	0.001		0.128166	0.127248	0.000918203		0.0944862	0.0928827	0.00160355		0.0199665	0.0180117	0.00195476
	GTACT	0.972674	0.972026	0.000647203		0.629487	0.629487	0.00641026		0.138456	0.138128	0.000328875		0.103607	0.103141	0.000466173		0.0751081	0.0745441	0.000564016		0.0284961	0.0278784	0.000617691
	TTACA	0.969327	0.96741	0.00191709		0.497723	0.497723	0.00845804		0.254913	0.254719	0.00019459		0.240829	0.240653	0.000175531		0.187843	0.18611	0.0017326		0.0431527	0.0416296	0.00152304
	TTACC	0.971558	0.970655	0.000902935		0.428668	0.428668	0.00201884		0.205247	0.204701	0.000546597		0.203995	0.203433	0.000562746		0.179937	0.178963	0.000973947		0.126389	0.125895	0.000493705
	TTACG	0.959752	0.957541	0.00221141		0.500219	0.500219	0.0118265		0.153599	0.152843	0.000755715		0.151814	0.150477	0.00133757		0.117132	0.114163	0.00296912		0.0271482	0.0249712	0.00217698
	TTACT	0.97172	0.970076	0.0016442		0.6068	0.6068	0.00739098		0.204927	0.204927	0		0.214038	0.213346	0.000692681		0.171068	0.169747	0.00132026		0.0769593	0.0750765	0.0018828
	AAAGA	0.96493	0.962352	0.00257865		0.631148	0.631148	0.0176545		0.219199	0.219199	0		0.165937	0.165499	0.000437828		0.0935335	0.0908391	0.00269438		0.0309722	0.027244	0.00372813
	AAAGC	0.95947	0.957565	0.00190526		0.56578	0.56578	0.013245		0.20001	0.199819	0.000190395		0.138639	0.137833	0.000806402		0.0802915	0.0788946	0.0013969		0.0263626	0.0258621	0.000500556
	AAAGG	0.941269	0.938712	0.00255712		0.602509	0.602509	0.0192322		0.126654	0.126445	0.00020926		0.112541	0.112112	0.000428931		0.0915411	0.0901956	0.00134553		0.0436354	0.014843	0.0287924
	AAAGT	0.960135	0.958202	0.00193283		0.624559	0.624559	0.0249706		0.217544	0.217368	0.000175439		0.159771	0.159217	0.000554119		0.105549	0.104022	0.00152724		0.0354946	0.034548	0.000946522
	CAAGA	0.956075	0.955374	0.000700935		0.613325	0.613325	0.0161708		0.178832	0.178078	0.000754211		0.158203	0.157715	0.000488281		0.121151	0.119825	0.00132533		0.0293426	0.025879	0.0034636
	CAAGC	0.958996	0.95801	0.000986558		0.535476	0.535476	0.00735168		0.121931	0.121398	0.000532448		0.0951709	0.0944447	0.000726187		0.072708	0.0716808	0.00102722		0.0186028	0.0178245	0.000778362
	CAAGG	0.944416	0.942944	0.00147145		0.60863	0.60863	0.0168097		0.107136	0.106418	0.000718678		0.103815	0.103089	0.000726706		0.0856136	0.083656	0.00195763		0.0370955	0.012805	0.0242905
	CAAGT	0.957259	0.95608	0.00117907		0.605501	0.605501	0.0168174		0.142904	0.142355	0.000548998		0.113008	0.112795	0.000212721		0.0907051	0.0887148	0.00199026		0.0222111	0.0213453	0.000865801
	GAAGA	0.953754	0.950842	0.00291202		0.637951	0.637951	0.0326141		0.153449	0.152909	0.000540313		0.149766	0.149173	0.000593003		0.111059	0.108633	0.00242668		0.0244632	0.0223204	0.00214276
	GAAGC	0.952718	0.950532	0.00218626		0.596285	0.596285	0.022091		0.105093	0.104492	0.000600531		0.0767898	0.0762583	0.000531497		0.0549134	0.0540302	0.000883167		0.0156344	0.0150519	0.000582532
	GAAGG	0.942951	0.939558	0.00339299		0.603516	0.603516	0.0351947		0.101268	0.100813	0.000454859		0.101812	0.101004	0.000807923		0.0709975	0.0688676	0.00212993		0.0249283	0.0116658	0.0132625
	GAAGT	0.957227	0.953686	0.00354096		0.63593	0.63593	0.0380502		0.127621	0.127208	0.000412456		0.109167	0.108536	0.000630831		0.0740852	0.0720022	0.00208302		0.0199064	0.01938	0.000526418
	TAAGA	0.962963	0.959206	0.00375738		0.702388	0.702388	0.0171464		0.31692	0.316396	0.000523834		0.30782	0.306988	0.000831947		0.241992	0.238858	0.0031337		0.0635439	0.0577342	0.00580973
	TAAGC	0.95927	0.957073	0.00219706		0.593189	0.593189	0.0122924		0.193283	0.192344	0.000939408		0.144508	0.142524	0.00198436		0.129663	0.128423	0.00124034		0.0340557	0.0327289	0.00132685
	TAAGG	0.949589	0.947591	0.001998		0.662645	0.662645	0.0207206		0.186213	0.185717	0.000495435		0.189318	0.188683	0.000634585		0.154181	0.150816	0.00336444		0.0574212	0.0251003	0.0323209
	TAAGT	0.963054	0.960283	0.00277094		0.686649	0.686649	0.0180518		0.26733	0.26733	0		0.236895	0.23622	0.000674916		0.208133	0.204744	0.00338862		0.0558534	0.0553346	0.000518762
	ACAGA	0.951139	0.943791	0.00734754		0.441217	0.441217	0.0686953		0.34133	0.34133	0		0.278935	0.277911	0.00102424		0.169366	0.157951	0.0114149		0.094147	0.0837114	0.0104356
	ACAGC	0.950607	0.942942	0.00766447		0.442638	0.442638	0.044523		0.252192	0.250522	0.00167015		0.241349	0.239252	0.00209717		0.155556	0.148254	0.00730159		0.0685612	0.0655263	0.0030349
	ACAGG	0.922025	0.91081	0.0112156		0.436603	0.436603	0.0866674		0.181395	0.179958	0.00143763		0.149907	0.14729	0.00261682		0.101602	0.0917896	0.00981199		0.127033	0.0316037	0.0954295
	ACAGT	0.955227	0.942655	0.0125717		0.473186	0.473186	0.0866295		0.297709	0.295875	0.00183318		0.238191	0.237022	0.00116842		0.153784	0.140294	0.0134898		0.0628009	0.0601842	0.00261671
	CCAGA	0.945709	0.939404	0.00630544		0.43791	0.43791	0.0512779		0.180098	0.17844	0.0016585		0.141095	0.13992	0.00117497		0.0597432	0.0541532	0.00559001		0.00989277	0.00518852	0.00470425
	CCAGC	0.934352	0.929447	0.00490473		0.442023	0.442023	0.0272958		0.178247	0.177528	0.000719101		0.156531	0.155209	0.00132205		0.0900735	0.0870098	0.00306373		0.00703157	0.00579071	0.00124087
	CCAGG	0.923777	0.917246	0.00653141		0.427291	0.427291	0.0736253		0.172586	0.171035	0.00155046		0.120483	0.118884	0.00159819		0.0478758	0.042188	0.00568772		0.0551315	0.00370519	0.0514263
	CCAGT	0.943838	0.937314	0.0065239		0.442132	0.442132	0.0507805		0.171558	0.170219	0.00133869		0.129677	0.128352	0.00132436		0.0641747	0.0594069	0.00476781		0.00734813	0.0058203	0.00152783
	GCAGA	0.951288	0.943362	0.00792602		0.470782	0.470782	0.0731049		0.196834	0.195464	0.00137007		0.17543	0.173423	0.00200757		0.121343	0.112883	0.0084598		0.0474906	0.0418621	0.00562852
	GCAGC	0.948434	0.942368	0.00606654		0.519143	0.519143	0.0513736		0.157426	0.155671	0.00175496		0.141615	0.13912	0.00249509		0.11279	0.106843	0.00594709		0.0299134	0.0207215	0.00919186
	GCAGG	0.93357	0.921605	0.0119652		0.480179	0.480179	0.0868209		0.170572	0.168392	0.00217984		0.184811	0.181684	0.00312709		0.122481	0.112347	0.010134		0.0977484	0.0303183	0.0674301
	GCAGT	0.953363	0.942788	0.0105756		0.526826	0.526826	0.0829254		0.185179	0.183682	0.00149783		0.159811	0.158028	0.00178253		0.112644	0.104577	0.00806687		0.0321588	0.0287565	0.00340231
	TCAGA	0.949562	0.941188	0.00837457		0.45194	0.45194	0.0679152		0.212008	0.211069	0.000938086		0.154512	0.152348	0.0021645		0.0997249	0.0927098	0.00701513		0.0271842	0.0224359	0.00474834
	TCAGC	0.952206	0.945521	0.00668449		0.438148	0.438148	0.0497581		0.211538	0.210493	0.00104515		0.178319	0.176953	0.00136643		0.129385	0.122369	0.0070161		0.0198731	0.0183701	0.00150301
	TCAGG	0.92823	0.915326	0.0129042		0.444025	0.444025	0.104707		0.213506	0.212222	0.00128386		0.175948	0.173931	0.00201776		0.110454	0.100216	0.0102381		0.105824	0.0204488	0.0853756
	TCAGT	0.954435	0.943226	0.0112086		0.500131	0.500131	0.0837477		0.206842	0.205245	0.00159635		0.159297	0.158002	0.0012951		0.117168	0.108873	0.00829507		0.0229251	0.0213314	0.00159372
	AGAGA	0.9527	0.950488	0.00221285		0.658303	0.658303	0.0225502		0.199585	0.198913	0.000671592		0.211061	0.210177	0.000883894		0.161788	0.157607	0.00418151		0.0340073	0.0330825	0.000924797
	AGAGC	0.949081	0.946679	0.00240183		0.605243	0.605243	0.0185042		0.178786	0.178459	0.000327447		0.164625	0.163991	0.000633955		0.12443	0.122779	0.00165101		0.0331304	0.0323143	0.000816128
	AGAGG	0.935668	0.933283	0.00238488		0.624219	0.624219	0.0210346		0.122454	0.121703	0.000751748		0.128646	0.12798	0.000665664		0.0953615	0.0930582	0.00230332		0.0204833	0.0186369	0.00184647
	AGAGT	0.952038	0.949333	0.00270423		0.662584	0.662584	0.0316609		0.16849	0.167971	0.000519531		0.166193	0.165555	0.000638199		0.130047	0.127506	0.00254188		0.0310269	0.0299272	0.00109973
	CGAGA	0.954774	0.953294	0.00147988		0.640975	0.640975	0.012138		0.144796	0.144377	0.000419044		0.130462	0.129832	0.000629932		0.100702	0.0988848	0.00181743		0.0168671	0.0162647	0.000602397
	CGAGC	0.954382	0.951763	0.00261974		0.607468	0.607468	0.0103218		0.153015	0.152324	0.00069072		0.154171	0.153243	0.000927343		0.131369	0.12865	0.00271921		0.0220069	0.0207372	0.00126963
	CGAGG	0.943795	0.941742	0.00205288		0.622048	0.622048	0.0195225		0.115311	0.114557	0.000754148		0.119769	0.119094	0.000674517		0.0908416	0.0884706	0.00237103		0.0134862	0.0120209	0.00146526
	CGAGT	0.952881	0.951078	0.00180332		0.641131	0.641131	0.0173303		0.11177	0.111167	0.000603738		0.090317	0.0899069	0.000410093		0.0675189	0.0661422	0.00137673		0.0124771	0.0118721	0.000605034
	GGAGA	0.966221	0.964285	0.00193575		0.691273	0.691273	0.0295418		0.14743	0.146971	0.000459125		0.12406	0.123431	0.000628899		0.0883619	0.0856691	0.00269276		0.015176	0.0142762	0.000899844
	GGAGC	0.961307	0.958648	0.00265851		0.671331	0.671331	0.0237681		0.128509	0.127603	0.000905873		0.105418	0.104538	0.000880084		0.0783967	0.0767369	0.00165977		0.0119171	0.0111573	0.000759818
	GGAGG	0.951878	0.949286	0.00259202		0.656659	0.656659	0.0312849		0.120647	0.119946	0.000700551		0.1064	0.105717	0.000683661		0.0768067	0.0742637	0.00254305		0.012789	0.011574	0.00121501
	GGAGT	0.961595	0.959522	0.00207348		0.704093	0.704093	0.028688		0.126198	0.125547	0.000650207		0.0999778	0.0993789	0.000598823		0.0703515	0.068172	0.00217948		0.0131097	0.0121543	0.000955313
	TGAGA	0.965459	0.963982	0.00147726		0.708906	0.708906	0.0134351		0.188017	0.187622	0.000395377		0.191007	0.190296	0.000710591		0.176733	0.174003	0.00273043		0.022434	0.0214482	0.000985781
	TGAGC	0.961538	0.960137	0.00140128		0.577448	0.577448	0.00896121		0.232367	0.231579	0.000787683		0.2633	0.262584	0.000715706		0.2559	0.253055	0.0028445		0.0206331	0.0199265	0.000706614
	TGAGG	0.950913	0.948928	0.00198474		0.639063	0.639063	0.0172888		0.131915	0.131032	0.000883019		0.133071	0.132119	0.000951889		0.117358	0.11483	0.00252886		0.0159395	0.0144985	0.00144097
	TGAGT	0.963881	0.961897	0.00198368		0.688618	0.688618	0.0165984		0.251013	0.250373	0.000640068		0.242669	0.241349	0.00131975		0.222637	0.217751	0.00488533		0.017147	0.016526	0.000621073
	ATAGA	0.952403	0.950572	0.00183066		0.590818	0.590818	0.0333618		0.241849	0.241257	0.000592768		0.29447	0.293025	0.00144449		0.198257	0.192275	0.00598188		0.0500789	0.0398265	0.0102524
	ATAGC	0.943432	0.940887	0.00254516		0.456613	0.456613	0.0244313		0.185729	0.185085	0.000644894		0.186532	0.185603	0.000929927		0.131154	0.128047	0.00310678		0.0300208	0.0277611	0.00225963
	ATAGG	0.926889	0.922296	0.00459289		0.514575	0.514575	0.0481636		0.0899355	0.0892145	0.000721011		0.0898268	0.0888554	0.000971436		0.0579105	0.0554646	0.00244591		0.0517686	0.00826835	0.0435002
	ATAGT	0.942412	0.939486	0.00292642		0.562116	0.562116	0.0410694		0.233045	0.232347	0.000698263		0.258636	0.257419	0.00121747		0.20244	0.196019	0.00642055		0.043543	0.0406552	0.00288783
	CTAGA	0.954586	0.952408	0.00217795		0.473395	0.473395	0.0355024		0.14993	0.149291	0.000639238		0.164763	0.163431	0.00133232		0.133185	0.127797	0.00538748		0.0263918	0.019889	0.00650289
	CTAGC	0.952515	0.948665	0.0038501		0.416392	0.416392	0.0203093		0.127112	0.126424	0.000688447		0.138954	0.138453	0.000501337		0.11146	0.108538	0.00292163		0.0325038	0.0307563	0.00174752
	CTAGG	0.936715	0.930954	0.0057607		0.482082	0.482082	0.0491013		0.0859405	0.0851787	0.000761739		0.100247	0.0989731	0.00127365		0.0835068	0.0787248	0.00478193		0.0640626	0.0085453	0.0555173
	CTAGT	0.951424	0.947276	0.00414763		0.481726	0.481726	0.0369325		0.13087	0.129965	0.000904977		0.131336	0.130369	0.000967742		0.104217	0.0991612	0.00505573		0.0183375	0.0170202	0.00131735
	GTAGA	0.960061	0.957661	0.00239932		0.655259	0.655259	0.022284		0.155833	0.15542	0.000413052		0.184546	0.183692	0.000854034		0.134783	0.13166	0.00312353		0.0270264	0.021959	0.00506745
	GTAGC	0.950061	0.947667	0.00239433		0.53028	0.53028	0.0171482		0.119446	0.118526	0.000919788		0.11378	0.113068	0.000711334		0.0839607	0.0820428	0.00191796		0.0170081	0.0150257	0.00198236
	GTAGG	0.936962	0.933431	0.00353144		0.571502	0.571502	0.0304298		0.0797451	0.0788661	0.000879003		0.0834656	0.0826718	0.000793815		0.0556115	0.0535958	0.00201575		0.0350011	0.00954574	0.0254553
	GTAGT	0.954129	0.951857	0.00227273		0.612624	0.612624	0.0319931		0.137856	0.137135	0.000721761		0.140405	0.139498	0.000907304		0.0983699	0.0954187	0.00295129		0.0247516	0.0174889	0.00726271
	TTAGA	0.948128	0.946049	0.00207948		0.614053	0.614053	0.0251314		0.207847	0.207321	0.000525928		0.230796	0.22993	0.000866026		0.183359	0.178799	0.00455927		0.042447	0.0356801	0.00676692
	TTAGC	0.942192	0.939172	0.00301984		0.388496	0.388496	0.0164184		0.148487	0.14791	0.000577129		0.150194	0.148873	0.00132111		0.115171	0.112837	0.00233406		0.0234401	0.0214592	0.00198085
	TTAGG	0.920387	0.917175	0.00321244		0.525585	0.525585	0.0325277		0.101202	0.100223	0.000978384		0.112583	0.111391	0.00119164		0.0813826	0.0786487	0.00273391		0.0577553	0.0104451	0.0473102
	TTAGT	0.940109	0.937215	0.00289372		0.558148	0.558148	0.0247399		0.154543	0.154184	0.000359738		0.143472	0.142527	0.000944238		0.112412	0.108963	0.00344906		0.0314723	0.030035	0.00143726
	AAATA	0.972851	0.972851	0		0.573356	0.573356	0.0269815		0.265451	0.264438	0.00101317		0.152047	0.149708	0.00233918		0.0793296	0.0793296	0		0.0190141	0.0190141	0
	AAATC	0.967139	0.965851	0.00128866		0.594277	0.594277	0.00763116		0.25498	0.254674	0.000306466		0.144526	0.144526	0		0.0815227	0.0811513	0.000371402		0.0270519	0.0263953	0.000656599
	AAATG	0.959866	0.956826	0.00304044		0.56541	0.56541	0.0193221		0.268378	0.267989	0.000388954		0.195068	0.194628	0.000440335		0.112209	0.11109	0.00111836		0.0269288	0.0260198	0.000908988
	AAATT	0.962662	0.959957	0.00270563		0.63376	0.63376	0.0115783		0.322226	0.321902	0.00032352		0.190783	0.18875	0.00203321		0.0903817	0.0824427	0.00793893		0.00449714	0.00367948	0.000817661
	CAATA	0.961705	0.960841	0.000863807		0.553855	0.553855	0.00635287		0.214826	0.213856	0.000970309		0.160182	0.159965	0.000216169		0.116408	0.115429	0.000979592		0.0179301	0.0170073	0.000922874
	CAATC	0.967463	0.966325	0.00113766		0.382263	0.382263	0.00424737		0.143563	0.14321	0.000353024		0.0798142	0.0792511	0.000563063		0.0509392	0.0506208	0.00031837		0.0159946	0.0153242	0.000670434
	CAATG	0.960752	0.959609	0.00114315		0.52168	0.52168	0.00559131		0.15565	0.155149	0.000500751		0.130812	0.13027	0.000541663		0.100014	0.0992366	0.000777495		0.0179306	0.0175087	0.000421896
	CAATT	0.967855	0.966801	0.00105393		0.487939	0.487939	0.00729601		0.196947	0.196597	0.00034961		0.117348	0.117136	0.00021182		0.096495	0.0889417	0.00755325		0.00295522	0.00250057	0.000454649
	GAATA	0.961576	0.958867	0.00270936		0.610989	0.610989	0.0162088		0.225275	0.224743	0.000531726		0.159426	0.158844	0.000581846		0.109049	0.105955	0.00309358		0.0196325	0.0194042	0.000228284
	GAATC	0.972147	0.97084	0.00130687		0.579264	0.579264	0.00863994		0.141199	0.140777	0.000422119		0.0637681	0.06339	0.000378072		0.0289347	0.0284341	0.000500601		0.0110622	0.0109036	0.000158598
	GAATG	0.946681	0.944151	0.00253039		0.579262	0.579262	0.0160244		0.105023	0.104506	0.000517356		0.0774202	0.077034	0.0003862		0.0564622	0.0554705	0.0009917		0.0160967	0.0155095	0.000587157
	GAATT	0.965081	0.963582	0.00149957		0.583314	0.583314	0.0179882		0.197203	0.196605	0.000598265		0.115732	0.114298	0.0014341		0.0704091	0.0591034	0.0113058		0.00284371	0.00273433	0.000109373
	TAATA	0.972292	0.967254	0.00503778		0.635389	0.635389	0.0187668		0.286052	0.286052	0		0.248062	0.248062	0		0.207607	0.206022	0.00158479		0.0263975	0.0248447	0.0015528
	TAATC	0.979462	0.977337	0.00212465		0.553225	0.553225	0.00543901		0.220641	0.220047	0.00059312		0.125674	0.124056	0.00161812		0.0876758	0.0868486	0.00082713		0.0360288	0.0352282	0.000800641
	TAATG	0.966062	0.963721	0.00234055		0.641339	0.641339	0.0109466		0.320765	0.320765	0		0.291667	0.291667	0		0.229715	0.22683	0.00288496		0.0516739	0.0494905	0.00218341
	TAATT	0.97282	0.97282	0		0.70344	0.70344	0.0189798		0.286376	0.286376	0		0.1773	0.174614	0.00268637		0.170416	0.160855	0.0095613		0.00275735	0.00275735	0
	ACATA	0.967287	0.964268	0.00301963		0.497459	0.497459	0.0336722		0.223266	0.223266	0		0.191526	0.190229	0.00129702		0.121189	0.117759	0.00342988		0.0439754	0.0425095	0.00146585
	ACATC	0.955715	0.95311	0.00260501		0.405594	0.405594	0.0134266		0.193093	0.192121	0.000972763		0.131485	0.130888	0.000596303		0.0743849	0.0729378	0.00144718		0.0506726	0.0494768	0.00119581
	ACATG	0.957491	0.951325	0.00616636		0.433906	0.433906	0.0260818		0.119898	0.119192	0.000705281		0.0973301	0.0965855	0.000744602		0.0594581	0.0569948	0.00246326		0.0256281	0.0245626	0.0010655
	ACATT	0.963165	0.960863	0.00230216		0.508475	0.508475	0.022188		0.387983	0.387124	0.000858369		0.222384	0.221553	0.000830565		0.112383	0.107995	0.00438848		0.0054742	0.00437936	0.00109484
	CCATA	0.957937	0.953286	0.00465116		0.368821	0.368821	0.0122616		0.188051	0.187532	0.000518403		0.158355	0.15786	0.000495376		0.0857234	0.0834802	0.00224323		0.00622407	0.0045155	0.00170857
	CCATC	0.944227	0.940802	0.00342466		0.279023	0.279023	0.00736032		0.157677	0.157434	0.000242954		0.106111	0.105013	0.00109769		0.0646596	0.0622648	0.0023948		0.00782631	0.00706892	0.000757384
	CCATG	0.955688	0.951964	0.0037237		0.401081	0.401081	0.0145946		0.169557	0.168518	0.00103831		0.15376	0.152782	0.000978474		0.0871733	0.0851523	0.00202102		0.00680594	0.00567161	0.00113432
	CCATT	0.961465	0.956917	0.00454763		0.35352	0.35352	0.0106998		0.236807	0.236072	0.00073497		0.151352	0.150008	0.00134386		0.080933	0.0752974	0.00563557		0.00538885	0.00440906	0.000979792
	GCATA	0.959269	0.954447	0.00482153		0.51426	0.51426	0.0305949		0.111404	0.110731	0.000673817		0.0763235	0.0755441	0.000779423		0.0488569	0.0471738	0.00168311		0.0150357	0.0141901	0.000845526
	GCATC	0.957839	0.953587	0.00425155		0.392947	0.392947	0.0154936		0.133937	0.133377	0.000560015		0.045919	0.0449341	0.000984858		0.0186335	0.0182052	0.000428357		0.00955846	0.00888012	0.000678342
	GCATG	0.952577	0.947929	0.00464825		0.479308	0.479308	0.0284915		0.0888316	0.0880518	0.00077982		0.0657277	0.0648638	0.00086385		0.0401151	0.0381364	0.00197877		0.0172414	0.0164551	0.000786252
	GCATT	0.96189	0.957774	0.00411585		0.519131	0.519131	0.0175148		0.321113	0.320662	0.000450527		0.135986	0.135027	0.000958773		0.058631	0.0547278	0.00390314		0.00382497	0.00363508	0.000189892
	TCATA	0.958176	0.954405	0.003771		0.391058	0.391058	0.0175439		0.227924	0.227064	0.000860092		0.171183	0.170378	0.000804937		0.123421	0.119359	0.00406137		0.0251265	0.0234401	0.00168634
	TCATC	0.956897	0.954023	0.00287356		0.362188	0.362188	0.0116835		0.204198	0.203721	0.000477099		0.118705	0.118191	0.000513875		0.0924191	0.0890119	0.00340716		0.03047	0.028201	0.00226904
	TCATG	0.953963	0.947951	0.00601171		0.497348	0.497348	0.027949		0.167097	0.166276	0.000820826		0.141594	0.140769	0.000825277		0.115597	0.113693	0.00190324		0.0279333	0.0269887	0.000944606
	TCATT	0.969811	0.965199	0.00461216		0.453259	0.453259	0.0175047		0.326217	0.325217	0.00100067		0.19275	0.190981	0.00176835		0.133728	0.125085	0.00864226		0.00426403	0.00392291	0.000341122
	AGATA	0.967243	0.966333	0.000909918		0.682645	0.682645	0.0112948		0.319698	0.31931	0.000387747		0.253188	0.25277	0.000418148		0.183934	0.182359	0.00157508		0.0220776	0.0210567	0.00102093
	AGATC	0.977001	0.976375	0.000625831		0.603948	0.603948	0.00674469		0.280966	0.280545	0.000420734		0.210711	0.210109	0.000601745		0.132397	0.131663	0.000734012		0.0249954	0.0246665	0.000328887
	AGATG	0.964296	0.962936	0.00136016		0.638878	0.638878	0.0104648		0.206482	0.205927	0.000555331		0.145503	0.145134	0.000369432		0.109754	0.109021	0.000733048		0.0161718	0.0155827	0.000589039
	AGATT	0.971915	0.970489	0.00142653		0.690612	0.690612	0.0123007		0.306235	0.305646	0.000589623		0.221594	0.221258	0.000336361		0.17454	0.171082	0.00345781		0.00621714	0.00572224	0.000494896
	CGATA	0.970827	0.969764	0.0010626		0.651525	0.651525	0.00818753		0.187564	0.186968	0.000595441		0.121716	0.120941	0.000775261		0.0817189	0.0805918	0.00112716		0.00906869	0.00874287	0.000325821
	CGATC	0.975087	0.971337	0.00375033		0.455433	0.455433	0.00952381		0.154069	0.153242	0.000826105		0.0977378	0.0957077	0.00203016		0.0544944	0.0525281	0.00196629		0.00979858	0.00914535	0.000653239
	CGATG	0.966935	0.96584	0.00109425		0.61619	0.61619	0.00764101		0.17547	0.175099	0.00037141		0.114766	0.114239	0.000526636		0.0847873	0.0835618	0.00122553		0.012759	0.0120642	0.000694795
	CGATT	0.972227	0.970838	0.00138867		0.633126	0.633126	0.00775795		0.209357	0.208956	0.000400427		0.108038	0.10746	0.000577434		0.0701118	0.0674372	0.00267456		0.00374989	0.00313944	0.000610447
	GGATA	0.97511	0.974015	0.00109463		0.704218	0.704218	0.0118645		0.215778	0.215276	0.00050298		0.147254	0.146899	0.000354952		0.102346	0.100728	0.0016178		0.0109694	0.0105146	0.000454785
	GGATC	0.975231	0.974209	0.00102235		0.642249	0.642249	0.00787976		0.159139	0.15875	0.000389365		0.105956	0.105429	0.000526395		0.0656595	0.0635114	0.00214807		0.00777389	0.00737474	0.000399148
	GGATG	0.967705	0.966495	0.00121047		0.675396	0.675396	0.0116662		0.16144	0.160894	0.000546081		0.0939004	0.0935425	0.000357867		0.0620638	0.0608752	0.00118859		0.00916282	0.00858554	0.000577282
	GGATT	0.974982	0.973824	0.00115809		0.705706	0.705706	0.0137714		0.22296	0.222629	0.000330444		0.116394	0.115983	0.00041077		0.073171	0.0692599	0.00391112		0.00472889	0.00427852	0.00045037
	TGATA	0.974476	0.9727	0.00177561		0.701036	0.701036	0.00745514		0.36193	0.36105	0.000879894		0.298685	0.298053	0.000632271		0.232766	0.230361	0.00240481		0.0185175	0.0178462	0.000671329
	TGATC	0.971584	0.969414	0.0021692		0.385863	0.385863	0.0040932		0.194276	0.193939	0.0003367		0.134685	0.132875	0.00181028		0.094501	0.0924644	0.00203666		0.00953202	0.00877807	0.000753945
	TGATG	0.972925	0.971293	0.00163165		0.689143	0.689143	0.00868805		0.284979	0.283752	0.00122624		0.222741	0.222015	0.000726895		0.194519	0.191568	0.0029511		0.0274869	0.0264065	0.00108041
	TGATT	0.975568	0.974535	0.00103235		0.656188	0.656188	0.0105084		0.326259	0.325019	0.00123935		0.22557	0.224598	0.000971817		0.190046	0.18557	0.00447588		0.00536028	0.00480192	0.000558363
	ATATA	0.954424	0.953083	0.00134048		0.579279	0.579279	0.018018		0.321256	0.320048	0.00120773		0.288761	0.286455	0.00230548		0.215432	0.214397	0.00103573		0.0288264	0.02814	0.000686342
	ATATC	0.965186	0.962666	0.00251947		0.448734	0.448734	0.0105485		0.240816	0.240671	0.000145773		0.216586	0.216586	0		0.155756	0.154356	0.00140092		0.038413	0.037637	0.000776021
	ATATG	0.944134	0.943136	0.000997606		0.473446	0.473446	0.0207904		0.174134	0.173873	0.000260485		0.164921	0.164223	0.000698227		0.115649	0.114136	0.00151251		0.022136	0.0207668	0.00136924
	ATATT	0.95311	0.95195	0.00116063		0.534668	0.534668	0.0150188		0.271809	0.271461	0.00034825		0.238939	0.23806	0.000878992		0.177893	0.172465	0.00542808		0.0027377	0.00258972	0.000147984
	CTATA	0.951811	0.950103	0.00170882		0.455428	0.455428	0.0117843		0.166505	0.166263	0.000242189		0.171059	0.170491	0.000567924		0.149048	0.147053	0.00199456		0.00765338	0.0065424	0.00111097
	CTATC	0.957463	0.956343	0.0011194		0.323456	0.323456	0.0029633		0.18355	0.182853	0.000697026		0.182521	0.182279	0.000241429		0.15735	0.156315	0.0010352		0.0124729	0.011795	0.000677874
	CTATG	0.944133	0.941789	0.00234406		0.390546	0.390546	0.0129065		0.10551	0.104789	0.000720202		0.129146	0.128593	0.000552792		0.105352	0.104209	0.00114335		0.00705035	0.00634532	0.000705035
	CTATT	0.959716	0.959281	0.00043472		0.411072	0.411072	0.00775422		0.159447	0.159167	0.00028006		0.127454	0.127076	0.000377529		0.109555	0.106428	0.00312656		0.00312932	0.00298377	0.00014555
	GTATA	0.968973	0.967238	0.00173505		0.632059	0.632059	0.0127441		0.259252	0.258976	0.000276192		0.225178	0.224474	0.000704784		0.172128	0.170783	0.0013458		0.0190547	0.0179806	0.00107416
	GTATC	0.96692	0.966405	0.000514867		0.491846	0.491846	0.00661782		0.142343	0.142015	0.000327413		0.0796504	0.0791557	0.000494723		0.0458447	0.0453895	0.000455196		0.00957872	0.00920673	0.000371989
	GTATG	0.955448	0.95315	0.00229782		0.569442	0.569442	0.0122381		0.161484	0.160925	0.000558943		0.139252	0.138696	0.00055571		0.107577	0.106092	0.00148578		0.0173264	0.0162078	0.00111857
	GTATT	0.964374	0.963715	0.000658725		0.612864	0.612864	0.0060576		0.221669	0.221313	0.000355951		0.165242	0.164526	0.000715496		0.124523	0.123024	0.00149891		0.00382544	0.00337243	0.000453013
	TTATA	0.950379	0.95	0.000378788		0.553208	0.553208	0.0136933		0.265227	0.265227	0		0.244444	0.243771	0.000673401		0.212859	0.210767	0.00209245		0.0289315	0.0275115	0.00141995
	TTATC	0.961218	0.959133	0.00208507		0.372502	0.372502	0.0029824		0.188251	0.187728	0.000522193		0.171056	0.16993	0.00112537		0.113537	0.113173	0.000363901		0.0318851	0.0306587	0.00122635
	TTATG	0.929507	0.926653	0.00285331		0.47646	0.47646	0.00910232		0.160137	0.159708	0.000429323		0.165173	0.164697	0.000476554		0.140939	0.139596	0.00134302		0.0279127	0.0266831	0.00122963
	TTATT	0.96468	0.963956	0.000724506		0.535908	0.535908	0.0055857		0.203965	0.203965	0		0.154025	0.153942	8.28981e-05		0.135887	0.13476	0.00112652		0.00324875	0.00308071	0.000168039
			KBH4 treatment & 1 mM dGTP+100uM dNTP				KBH4 treatment & 1 mM dNTP				1 mM dGTP+10uM dNTP				1 mM dGTP+100uM dNTP				HIV RT RT 1mM dNTP				SSIV RT 1mM dNTP
			0.960634	0.00266407			0.560228	0.0164244			0.197921	0.000660691			0.16321	0.000878339			0.120179	0.002472			0.0282471	0.00997235
			0.0133959	0.00240357			0.120027	0.0167378			0.074806	0.000552475			0.0739305	0.000613881			0.0672871	0.0021772			0.0222715	0.0326173

## Sheet: Figure 2
	Figure 2k
		RNA-MS	DHU-mut-seq
	MT-Asn_16		0.406072	0.43198
	MT-Asn_19	1	0.983735	0.990856
	MT-Gln_16		0.257061	0.261916
	MT-Gln_20	1	0.958569	0.936706
	MT-Leu-UUR_21	1	0.861486	0.841808
	Figure 2d
	D16/17	D20	D20a	D47
	0.97	0.97	0.76	0.36
	1	0.69	0.84	0.82
	0.99	1	0.96	0.99
	0.96	0.74	0.83	0.92
	1	0.75	0.78	0.98
	1	0.9	0.69	0.85
	1	0.89	0.72	0.34
	0.96	1	0.66	0.75
	1	0.89	0.65	0.72
	1	0.95	0.51	0.43
	1	0.95	0.49	0.88
	1	0.95	0.35	0.75
	0.74	0.8	0.34	0.81
	1	0.95	0.41	0.79
	1	0.71	0.35	0.82
	1	0.92	0.61	0.83
	0.96	1		0.8
	0.71	1		0.68
	0.9	1		0.95
	0.83	0.82		0.92
	0.92	0.79		0.81
	0.89	0.78		0.87
	0.99	0.82		0.83
	0.92	0.42		0.69
	0.98	0.89		0.64
	0.98	0.84
	0.42	0.84
	0.26	0.78
		0.99
		0.95
		0.85

## Sheet: Figure 3
	Figure 3g								Figure 3h
		treated#2_DHU			treated#2_DUS2_KD				DUS1L KD	tRNA (substrate)	tRNA (non-substrate)		DUS3L KD	tRNA (substrate)	tRNA (non-substrate)
	MT-Asn_16	0.549665	0.450178		0.186625	0.18179	0.194165			-0.0614524	-0.0615676			-0.0580636	-0.0334151
	MT-Asn_19	0.987311	0.979755		0.874032	0.862817	0.883457			-0.0322291	0.0333292			0.0551693	-0.0130256
	MT-Gln_16	0.27598	0.275788		0.206583	0.219093	0.215658			-0.039785	0.0241017			0.0446458	-0.0533356
	MT-Gln_20	0.983036	0.97871		0.799848	0.777883	0.797625			-0.0434953	0.0448489			0.031	0.0170654
	MT-Leu-UUR_21	0.819795	0.852811		0.812617	0.779938	0.804944			-0.0600018	0.0748054			-0.0472377	0.0216943
										-0.0998031	0.0469714			0.305386	0.0343708
	Figure 3b									-0.180603	0.10068			0.0799349	0.0553943
	siC	siDUS1	siDUS2	siDUS3	siDUS4					0.279177	-0.0362933			0.0135367	0.0807255
	0.966612	0.772749	0.977131	0.974841	0.968681					-0.054288	-0.127805			0.0765087	0.0220599
	1.00049	0.943484	1.02561	1.01409	1.01433					-0.00586153	0.13681			0.0927165	0.00107672
	0.997429	0.941121	1.02431	1.01201	1.01221					0.163083	0.102271			-0.0351743	-0.01364
	0.928806	0.836777	0.968769	0.959807	0.965341					0.329392	-0.0816177			0.0576655	0.041509
	0.988403	0.866287	1.00076	0.996447	1.01212					0.0178698	-0.065481			0.0894854	-0.0157413
	1.00656	0.784745	1.01191	1.0133	1.02719					0.0157686	0.0154983			0.301027	-0.0489737
	0.971792	0.859446	0.987644	0.975558	0.992684					0.253027	0.0147252			-0.00406588	-0.0873127
	0.968529	0.737143	0.953003	0.953573	0.993758					0.0368599	-0.0193726			-0.0186474	0.0123148
	0.955334	0.804424	0.988805	0.948806	0.985639					0.136195	0.00458663			-0.0272936	-0.038034
	1.00987	1.01264	1.03322	1.02332	1.02542					-0.0469563	0.165604			0.212908	0.265076
	0.942498	0.913582	0.987184	0.971744	0.966979					-0.0441917	0.398776			-0.0284843	-0.0780149
	0.977567	0.938983	1.00305	1.00377	0.988951					0.174564	0.198039			0.120869	-0.0370647
	0.725229	0.550866	0.756183	0.714458	0.749406					-0.0381956	-0.0468038			0.0328565	0.0411548
	1.01026	0.954528	1.02598	1.01299	1.01425					-0.257478	0.763702			-0.0513959	-0.0669938
	0.99485	0.950933	1.01827	1.00281	1.00172					0.0965706	-0.145759			-0.0483526	0.0543492
	0.980409	0.919154	0.982783	0.986699	0.987561					-0.112073	0.0200126			-0.105079	0.166068
	0.90918	0.931579	0.946246	0.92433	0.922372					-0.0987798				0.0263843
	0.762605	0.37582	0.770724	0.772965	0.759785
	0.894981	0.695705	0.93434	0.919436	0.930609				DUS2L KD	tRNA (substrate)	tRNA (non-substrate)		DUS4L KD	tRNA (substrate)	tRNA (non-substrate)
	0.771642	0.485811	0.771635	0.772294	0.822735					0.0663773	-0.0991719			0.119487	0.079556
	0.897787	0.753167	0.915632	0.915656	0.92055					-0.0264264	-0.0972531			0.0903714	0.0759824
	0.894336	0.694965	0.932376	0.916589	0.930981					0.0134417	0.0567802			-0.00686764	0.0636403
	0.994168	0.640319	0.973288	0.999692	0.978513					0.0118081	0.0443847			0.0203206	0.0249349
	0.907096	0.890511	0.959151	0.931773	0.934455					0.0226062	0.134236			0.0830923	-0.046522
	0.956793	0.885239	0.960377	0.946738	0.979435					-0.0302881	0.0105826			0.0428217	0.0635999
	0.953501	0.88251	0.958942	0.945727	0.979929					-0.00124183	0.105981			0.0226989	0.0264795
										-0.00574959	-0.0381345			-0.015329	0.0408457
	Figure 3c									-0.0213737	-0.0156265			-0.0084667	0.0130802
	siC	siDUS1	siDUS2	siDUS3	siDUS4					0.0189182	-0.0371034			-0.0818988	0.0758007
	0.967683	0.991321	0.876572	0.98534	0.974948					-0.0755544	0.0815787			0.115697	0.0925877
	0.571393	0.626178	0.265612	0.604525	0.628171					-0.0635651	0.127847			-0.0960723	0.242068
	1.00189	1.01806	0.91847	1.01032	1.01095					-0.0064573	-0.135198			-0.0163738	0.118057
	0.661926	0.685927	0.413254	0.687338	0.860847					-0.0120516	-0.0549392			0.095742	-0.00428336
	0.658832	0.675777	0.401087	0.676473	0.861329					0.00175887	-0.158717			-0.0994104	0.113616
	0.838614	0.848564	0.770544	0.840781	0.94169					-0.00923246	0.237676			-0.214651	0.0842285
	0.727176	0.740248	0.754671	0.736679	0.324231					0.0616554	-0.0663822				-0.00384032
	1.00585	1.01778	0.846922	1.01756	1.01274					0.0417885	-0.316933				0.104133
	0.780938	0.786086	0.672791	0.790704	0.911868					0.0698191	0.0202162				0.160827
	0.916993	0.938883	0.914599	0.926536	0.928506					-0.0417221	-0.173431				-0.0196995
	0.926692	0.946372	0.926366	0.936441	0.93268					-0.0516702	0.0215519				0.103758
	0.92236	0.945235	0.924749	0.933487	0.93112					-0.0269526					0.0862684
	0.736795	0.803538	0.762008	0.778157	0.848216					-0.0416617					0.0889645
	0.921063	0.941726	0.915844	0.929645	0.931782					0.412865					0.144434
	0.839054	0.852688	0.440182	0.828777	0.842449					-0.0417025					0.141431
	0.94313	0.958465	0.655955	0.943768	0.954802					-0.0482482					-0.065903
	0.996911	1.01276	0.985745	1.00705	1.00411					-0.018164					0.0602018
	1.00175	1.01425	0.986304	1.00925	1.00909					0.02641					0.0523371
	1.00168	1.01382	0.984868	1.00871	1.00904										0.280047
	0.670957	0.711869	0.660176	0.666498	0.79314										0.0934723
	0.699465	0.772191	0.717224	0.743215	0.81918										-0.156883
	0.656756	0.70782	0.614049	0.674491	0.774828										-0.159165
	0.67444	0.713243	0.659218	0.671474	0.794874										0.000127654
	0.561106	0.603477	0.15409	0.60981	0.555767
	0.815612	0.858667	0.747199	0.850802	0.847362
	0.786429	0.809156	0.755848	0.791095	0.829447
	0.783847	0.805526	0.750791	0.786637	0.835155
	Figure 3c
	siC	siDUS1	siDUS2	siDUS3	siDUS4
	0.436535	0.536336	0.532247	0.250396	0.468445
	0.837839	0.864358	0.866471	0.549605	0.856553
	0.988942	1.00833	1.01102	0.910432	0.998366
	0.935815	0.954714	0.949556	0.776384	0.949448
	0.986486	1.00659	1.00762	0.903489	0.995363
	0.795268	0.829803	0.856259	0.620491	0.874836
	0.307673	0.329702	0.385463	0.150292	0.343283
	0.665364	0.729562	0.780767	0.543191	0.751294
	0.644608	0.695614	0.732128	0.403276	0.709897
	0.403305	0.470413	0.538074	0.23242	0.466184
	0.821846	0.823907	0.863634	0.620678	0.874426
	0.750068	0.766916	0.82434	0.502674	0.808708
	0.727315	0.769099	0.770035	0.547453	0.8067
	0.706557	0.781975	0.793064	0.549685	0.798222
	0.767888	0.803941	0.832699	0.617814	0.837012
	0.785981	0.809585	0.853318	0.607827	0.857026
	0.752046	0.792082	0.823132	0.569216	0.827991
	0.662427	0.694539	0.753237	0.44705	0.696399
	0.965297	0.986213	0.990011	0.749425	0.980932
	0.847758	0.840585	0.901731	0.706746	0.912328
	0.78231	0.844569	0.865323	0.702596	0.841707
	0.772784	0.839378	0.850695	0.719115	0.841473
	0.755735	0.803729	0.819654	0.688505	0.826246
	0.658899	0.661461	0.724796	0.394785	0.706282
	0.674297	0.663702	0.721201	0.409136	0.733439
	Figure 3e
	siC	siDUS1	siDUS2	siDUS3	siDUS4
	0.719207	0.808003	0.787773	0.761779	0.618595
	0.79471	0.87113	0.847475	0.85696	0.615824
	0.933572	0.961521	0.946378	0.939797	0.787293
	0.777	0.877303	0.843477	0.844767	0.624697
	0.78476	0.841595	0.792592	0.782881	0.556843
	0.732423	0.764356	0.791942	0.737625	0.388532
	0.767334	0.798755	0.8261	0.77356	0.432807
	0.752491	0.771446	0.790691	0.770682	0.359956
	0.945725	0.952497	0.634768	0.949497	0.9446
	0.6245	0.672726	0.674578	0.661224	0.297444
	0.567877	0.599353	0.589395	0.556662	0.328908
	0.357429	0.371072	0.349681	0.343135	0.200437
	0.381565	0.433696	0.405168	0.396161	0.222815
	0.436181	0.450586	0.444432	0.410755	0.26744
	0.357836	0.374137	0.350086	0.342665	0.198573
	0.667406	0.662587	0.739789	0.682348	0.507002

## Sheet: Figure 4
	Figure 4b							Figure 4c
	siC	siDUS2	siDUS4	siC (continue)	siDUS2 (continue)	siDUS4 (continue)		siC	siDUS2	siDUS4	siC (continue)	siDUS2 (continue)	siDUS4 (continue)
	0.967683	0.867933	0.974948	0.661926	0.41131	0.860847		0.719207	0.761226	0.618595	0.732423	0.785869	0.388532
	0.571393	0.287595	0.628171	0.658832	0.401193	0.861329		0.79471	0.822598	0.615824	0.767334	0.816978	0.432807
	1.00189	0.909481	1.01095	0.838614	0.770482	0.94169		0.777	0.817411	0.624697	0.752491	0.780399	0.359956
	0.945725	0.63064	0.9446	0.780938	0.676248	0.911868		0.933572	0.942499	0.787293	0.6245	0.663354	0.297444
	1.00585	0.838965	1.01274	0.736795	0.749089	0.848216		0.78476	0.788191	0.556843	0.567877	0.579508	0.328908
	0.916993	0.913462	0.928506	0.670957	0.666752	0.79314		0.727176	0.747377	0.324231	0.357429	0.36033	0.200437
	0.926692	0.920008	0.93268	0.699465	0.707638	0.81918					0.381565	0.405125	0.222815
	0.92236	0.91881	0.93112	0.656756	0.615168	0.774828					0.436181	0.438878	0.26744
	0.921063	0.915463	0.931782	0.67444	0.666266	0.794874					0.357836	0.359733	0.198573
	0.839054	0.438576	0.842449	0.687778	0.489184	0.753555					0.667406	0.734191	0.507002
	0.94313	0.649569	0.954802
	0.996911	0.978782	1.00411
	1.00175	0.981651	1.00909
	1.00168	0.980686	1.00904
	0.561106	0.146045	0.555767
	0.815612	0.748549	0.847362
	0.786429	0.755311	0.829447
	0.783847	0.75156	0.835155

## Sheet: Figure 5
	Figure 5d							Figure 5i
	MT-Gln_20	0.886673	0.928607						Ala(AGC) D16	Ala(CGC) D16	Ala(TGC) D16	Arg(ACG) D16	Arg(CCG) D16	Arg(CCT) D16	Arg(TCG) D16	Arg(TCT) D16	Asn(GTT) D16	Asn(GTT) D17	Asp(GTC) D16	Cys(GCA) D16	Gln(CTG) D16	Gln(TTG) D16	Glu(CTC) D17	Gly(ACC) D16	Gly(GCC) D16	Gly(CCC) D16	His(GTG) D16	Ile(AAT) D17	Ile(TAT) D17	Ile(TAT) D16	Ile(AAT) D16	Ile(GAT) D16	Leu(TAA) D16	Leu(TAG) D16	Leu(CAG) D17	Leu(CAG) D16	Leu(CAA) D16	Leu(AAG) D17	Leu(AAG) D16	Lys(CTT) D16	Lys(TTT) D16	Lys(CTT) D17	Met(CAT) D16	Phe(GAA) D16	Phe(GAA) D17	Pro(CGG) D16	Pro(TGG) D16	Pro(AGG) D16	Ser(AGA) D16
	MT-Leu-UUR_20	0.953696	0.971802					treated_DHU(HepG2)	0.974279	0.996324	0.994861	0.957591	1	1	1	0.956016	0.998142	0	0	1	0	0	0	0	0	0	0	0	0	0	0.995741	0.997821	0.743407	0	0	0	0	0	0	1	1	0	1	0.964512	0.705673	0	0	0	0.896949
								treated_DHU(mESC)	0.920313	1	1	0.934493	0.964978	0.981543	0	0.917455	0.941081	0	0	1	0	0	0	0.972091	0	0	0	0.75821	0	0.780283	0.926774	0	0	0	0	0	0	0	0	1	0.997949	0	0.965464	0.932391	0.62297	0	0	0	0.837882
								treated_DHU(Ara)	0.881765	0.910966	0.958027	0.865582	1	0.991699	0.986952	0.943992	0.872024	0.659175	1	0.959472	0.880815	0.815572	0.986233	0	1	0.980674	1	0.593461	0.621417	0.781169	0.785371	0	0.934615	0.941141	0.425303	0.708577	0.972398	0.436689	0.684359	0.773037	0.985526	0.658505	0	0.79331	0.704242	1	1	1	0.923516
	Figure 5h
	U2467	0.932399	0.979271					Figure 5j
									Ala(AGC)	Ala(CGC)	Arg(ACG)	Arg(CCT)	Arg(TCG)	Arg(TCT)	Arg(CCG)	Arg(CCG)	Asn(GTT)	Asn(GTT)	Asp(GTC)	Gln(CTG)	Gln(TTG)	Gln(CTG)	Glu(TTC)	Glu(CTC)	Gly(TCC)	Gly(CCC)	Gly(ACC)	Gly(GCC)	His(GTG)	Ile(TAT)	Ile(AAT)	Leu(TAA)	Leu(TAG)	Leu(CAA)	Leu(AAG)	Leu(CAG)	Lys(CTT)	Lys(TTT)	Met(CAT)	Pro(CGG)	Pro(AGG)	Pro(TGG)	Ser(GCT)	Ser(TGA)	Ser(CGA)	Ser(AGA)	Sup(TCA)	Thr(TGT)	Thr(AGT)
								treated_DHU(HepG2)	0.971196	0	0	0	0	0	0	0	0.687788	0.687788	1	0.740621	0.746447	0.740621	0	0.902563	1	0	0	0.888326	0.887344	0	0	0.795399	0.95082	0.945448	0.947782	0.947254	0.713587	0.920788	0	1	1	1	0.775195	0.820094	0.79495	0.820961	0	0.420811	0
								treated_DHU(mESC)	0.904555	0.894852	0.712993	0.913826	0.802787	0.736066	0.813046	0.813046	0.557106	0.557106	0.987249	0.845447	0.81765	0.845447	0.847565	0.862836	0.945776	0.988316	0.797896	0.710664	0.801321	0.437652	0.448916	0.746514	0.927132	0.93424	0.925267	0.928887	0.544765	0.891779	0.943855	1	0.999969	1	0.750946	0.751652	0.739295	0.773711	0.678714	0.397589	0
	Figure 5b	D16/17	D20	D20a	D47			treated_DHU(Ara)	0	0	0.532857	0	0.674872	0.747718	0.712832	0.796595	0.393808	0.87155	0.919002	0.714972	0.423278	0.647551	0.634908	0.913544	0.516039	0	0	0	0.962789	0.302587	0.36909	0.62132	0.73907	0.798566	0.405916	0	0	0	0	0.88544	0.889764	0.88455	0.564827	0.685281	0.655918	0.760336	0	0	0.327182
		0.97	0.97	0.76	0.36
		1	0.69	0.84	0.43			Figure 5k
		0.99	0.9	0.96	0.86				Ala(AGC)	Arg(ACG)	Arg(CCG)	Arg(CCG)	Arg(CCT)	Arg(TCG)	Arg(TCT)	Asn(GTT)	Cys(GCA)	Ile(AAT)	Ile(TAT)	Leu(CAG)	Lys(CTT)	Lys(TTT)	Met(CAT)	Phe(GAA)	Pro(CGG)	Pro(TGG)	Pro(AGG)	Ser(GGA)	Ser(GCT)	Thr(AGT)	Thr(CGT)	Thr(TGT)	Trp(CCA)	Tyr(GTA)	Val(AAC)	Val(CAC)	Val(TAC)	iMet(CAT)
		0.96	0.89	0.83	0.82			treated_DHU(HepG2)	0.364842	0.816715	0.987981	0.987981	0.915123	0.979765	0.850581	0.340729	0.748242	0.723993	0.434534	0	0.880549	0.748096	0.808403	0.788769	0.83254	0.803943	0.815857	0	0	0.677699	0.945553	0.922106	0	0.808176	0.866001	0.834593	0.686712	0.644296
		1	0.44	0.78	0.99			treated_DHU(mESC)	0	0.843869	0.999309	0.999309	0.894498	0.987911	0.782265	0.393663	0.759434	0.731087	0.418174	0.591132	0.887066	0.868045	0.826629	0.816843	0.780701	0.767168	0.781636	0.858277	0.426722	0.823044	0.861864	0.913828	0.820334	0.851915	0.869651	0.85956	0.780716	0.720945
		1	0.4	0.39	0.92			treated_DHU(Ara)	0	0.41314	0.412143	0.361638	0	0	0.832122	0	0.281822	0	0	0	0.697378	0	0	0	0	0	0	0	0	0	0	0	0.226463	0.412074	0.778305	0.517975	0.258764	0
		1	0.85	0.72	0.98
		0.96	1	0.75	0.85			Figure 5l
		1	1	0.48	0.34				Ala(CGC)	Arg(ACG)	Arg(CCG)	Arg(CCT)	Arg(TCG)	Arg(TCT)	Gln(CTG)	Gln(TTG)	Glu(CTC)	Glu(TTC)	Gly(TCC)	His(GTG)	Ile(TAT)	Leu(TAA)	Ser(TGA)	Ser(CGA)	Ser(AGA)	Ser(GCT)	Sup(TTA)	Thr(AGT)	Val(TAC)	Val(CAC)
		0.92	1	0.47	0.59			treated_DHU(HepG2)	0	0.757775	0.837663	0.955431	0.830755	0.776378	0.690891	0.724961	0.6646	0.646771	0	0.513044	0	0.494135	0.345211	0.340008	0.351437	0.413388	0	0	0.610044	0
		1	0.77	0.54	0.86			treated_DHU(mESC)	0.386089	0	0	0	0	0	0.724159	0.751945	0.481659	0.471783	0	0.535332	0	0	0.362629	0.336072	0	0	0.439384	0	0	0
		0.69	0.74	0.34	0.91			treated_DHU(Ara)	0	0	0	0	0	0	0.978932	0.697752	0	0.75649	0.489723	0	0.330334	0	0	0	0	0	0	0.426626	0	0.526764
		1	0.75	0.36	0.82
		0.93	0.71	0.44	0.84
		0.96	0.81		1
		0.98	0.91		0.89
		0.92	0.8		0.99
		0.94	0.74		0.78
		1	0.56		0.39
		0.66	0.99		0.85
		0.76	0.68		0.76
		0.97	0.85		0.89
		0.93	0.82		0.87
		0.78	0.86		0.83
		1	0.85		0.82
		1	0.8		0.78
		0.97	0.99		0.78
		0.93	0.71		0.77
		0.84	0.95		0.73
		0.6	0.8		0.42
		0.86	0.45		0.82
		0.97	0.44
		0.69	0.93
		1	0.93
		0.62	0.93
			0.75
			0.93
			0.54
			0.89
			0.94
			0.75
[truncated: 17 more columns]

## Sheet: Figure 6
	Figure 6d
		Mutation (rep#1)	Mutation (rep#2)	Mutation (rep#3)	Background	Mutation (IVT#1)	Mutation (IVT#2)
	TPM3	0.269231	0.263158	0.333333	0.051913	0.02439	0
	ARF1	0.166667	0.235294	0.25	0.029342	0.076923	0.083333
	EML4	0.266667	0.181818	0.333333	0.038077	0.04	0
	FN1	0.294118	0.210526	0.25	0.041069	0.022727	0.133333
	DPH3	0.210526	0.153846	0.277778	0.043565	0	0
	PDIA4	0.192308	0.3	0.25	0.058919	0.030303	0
	SRSF1	0.266667	0.222222	0.166667	0.025429	0.083333	0
	BCAP31	0.166667	0.227273	0.25	0.02312	0	0

## Sheet: Supplementary Figure 1 
	Supplementary Data Figure 1e
		AA	AC	AG	AU	CA	CC	CG	CU	GA	GC	GG	GU	UA	UC	UG	UU
	AA	80.137	91.8552	79.0947	77.4834	76.5125	81.6547	69.9955	87.0567	82.2719	92.7203	84.7288	74.7858	85.5556	84.4106	80.7891	92.1348
	AC	84.5745	87.884	84.4069	75.934	75.4433	84.4444	73.5353	95.0484	84.7662	91.73	88.4698	82.4302	87.1444	84.3585	87.1349	91.1535
	AG	83.6441	89.482	83.7706	77.5548	79.9238	83.5892	75.0494	94.0589	83.8006	91.7359	90.5496	79.8304	86.677	85.7181	89.5269	89.1023
	AU	82.7844	89.3917	83.6715	80.5243	76.7378	85.6531	73.4821	92.6859	84.7142	92.0019	88.2264	80.1016	84.1981	86.2832	86.0449	89.5277
	CA	73.9547	92.8571	72.9046	61.4751	67.2372	87.8501	70.8742	86.1247	74.6369	94.8381	80.2664	62.0414	76.5799	88.3059	78.1242	78.6885
	CC	94.3036	96.5069	89.9606	93.3741	90.1034	91.7431	85.6445	96.0301	95.0569	97.0016	90.6899	92.9777	94.913	92.1017	91.5283	95.7127
	CG	70.7241	90.5431	74.3953	63.0003	72.7039	88.9727	70.5128	86.6412	73.6324	94.5647	82.4286	66.0329	75.6933	84.9502	81.7641	80.9399
	CU	84.7037	94.3217	83.8378	84.7751	82.492	90.9434	81.343	94.4832	86.5804	95.1894	87.9057	83.9653	88.0259	89.3305	88.7057	91.2811
	GA	84.9561	90.9589	71.0827	78.8466	72.5344	82.0772	67.325	89.6871	75.3481	93.7277	77.9901	69.2988	73.6215	85.2163	73.9966	79.5483
	GC	66.2408	84.1252	68.8372	65.2422	72.8511	76.6465	62.7514	91.4541	71.617	86.9702	75.3965	68.5949	70.5674	79.3433	78.3391	78.7932
	GG	77.3535	87.0102	68.8074	61.6437	70.5015	78.9833	62.7186	88.173	80.1075	91.2787	79.884	79.9957	69.3935	80.924	71.1991	71.2911
	GU	84.0097	86.8193	70.2753	67.5466	69.8442	78.1762	63.7288	90.9785	75.1105	89.7591	77.0365	71.6151	77.4096	83.8591	74.6057	85.3023
	UA	38.695	77.0772	47.8025	40.3427	39.3396	64.8852	41.5504	62.3808	48.0849	84.3068	55.5811	44.0552	51.4706	70.5714	52.3656	65.1473
	UC	50.9422	70.585	59.5112	52.7089	44.6778	57.1531	55.3107	63.8975	60.8168	82.06	67.2057	59.8332	62.6534	63.0449	59.3258	76.4661
	UG	47.6178	73.6329	48.2508	40.0306	40.2647	58.6876	43.5404	68.1735	42.5653	80.7034	57.6398	42.2572	56.0573	66.6404	58.8798	64.4576
	UU	1.86782	10.1137	8.85733	2.21092	1.33397	7.53311	8.68578	2.96201	2.51759	10.3529	13.9527	2.19337	3.48993	7.68496	16.0705	5.10795
	Supplementary Data Figure 1f
		AA	AC	AG	AU	CA	CC	CG	CU	GA	GC	GG	GU	UA	UC	UG	UU
	AA	7.6259	7.64064	9.31423	9.66123	7.89474	7.94611	9.27057	9.56284	7.96277	7.22064	9.76096	9.82405	10.0251	8.33705	12.332	10.4119
	AC	6.94737	6.6598	7.50948	8.47458	7.37905	7.09744	4.05651	7.65449	7.28717	6.47753	7.73305	8.54401	8.29726	7.42156	8.74272	8.6936
	AG	8.14577	6.3375	8.67943	8.10414	6.35294	6.36125	7.83241	7.92988	6.77689	5.98615	7.61549	8.50405	8.4493	7.31408	11.5375	8.28676
	AU	6.19718	8.39355	9.46502	9.61538	7.28623	7.35216	7.49802	8.41994	10.3185	7.24355	8.24255	8.77376	10.7362	8.15451	11.5476	9.70441
	CA	7.24563	6.30076	8.90154	10.2847	5.20833	9.97208	8.14771	9.5465	6.82448	5.21573	9.37041	9.53858	8.9172	8.1431	12.7809	11.2937
	CC	6.6401	7.07685	9.42842	8.73054	5.60921	11.8578	9.13201	7.55174	6.27152	6.18037	8.81627	9.4127	7.88732	9.07868	11.8895	10.0206
	CG	6.86517	5.22033	7.33284	8.87127	5.38249	9.47896	7.31054	7.24018	3.73375	4.74452	6.82046	8.30259	7.47652	7.9858	11.619	11.1621
	CU	8.25959	7.25634	9.16266	9.87917	6.97812	14.0333	10.813	9.89858	7.41367	6.14471	8.54326	10.3249	8.4461	7.90638	12.7859	10.1321
	GA	6.72269	6.1142	7.26179	9.62507	7.0669	7.00783	6.94141	8.09374	6.6587	4.99647	8.19452	8.69037	8.78378	5.65887	10.1528	9.27088
	GC	5.80942	3.36413	10.0554	6.26843	6.3728	5.62174	5.08444	6.27098	5.5791	4.14685	9.6226	6.76446	7.69855	4.39455	12.8528	8.98355
	GG	4.53273	3.56895	5.95945	4.49395	5.20922	6.02616	5.84891	5.07918	5.47888	3.80838	5.55193	4.68866	6.83136	5.49277	8.54295	6.25126
	GU	6.67862	4.90028	7.82014	7.13942	6.16631	6.33734	6.65199	6.90614	6.75813	4.9909	7.1717	7.60354	7.82675	5.6615	12.6844	8.15182
	UA	6.38889	6.50542	8.60927	8.87992	7.37968	8.08081	10.5207	8.30088	7.08117	8.24993	10.0535	9.98056	5.26316	9.17458	12.4363	9.76838
	UC	5.60633	7.09327	11.2861	7.77687	6.48529	6.75399	10.0112	7.30986	6.98812	7.89192	8.98649	8.99754	8.41938	8.61508	12.2431	9.25326
	UG	6.60256	6.34899	9.49663	7.50973	6.65316	7.1116	9.27898	6.57491	4.88865	6.04722	7.90037	7.94077	6.5008	8.1812	10.8576	7.7574
	UU	7.28269	10.9693	9.10389	8.37856	7.11535	10.197	10.6142	8.09387	7.43705	10.8561	9.06319	9.68905	6.83012	10.452	12.5403	8.4089

## Sheet: Supplementary Figure 1c
	Motif \ T to C mutation	HIV RT 1mM dNTP	HIV RT 1mM dGTP+100uM dNTP	HIV RT 1mM dGTP+50uM dNTP	HIV RT 1mM dGTP+20uM dNTP	HIV RT 1mM dGTP+10uM dNTP	SSIV RT 1mM dNTP	SSIV RT 1mM dGTP+100uM dNTP	SSIV RT 1mM dGTP+50uM dNTP	SSIV RT 1mM dGTP+20uM dNTP	SSIV RT 1mM dGTP+10uM dNTP
	AAAAA	0.6742	0.980676	0.959327	0.984211	0.983257	0.225166	0.735849	0.811828	0.941935	0.929012
	AAAAC	0.653696	0.975318	0.976744	0.980967	0.986873	0.250951	0.845745	0.862683	0.947368	0.938776
	AAAAG	0.700631	0.969278	0.965584	0.987796	0.995755	0.276503	0.832209	0.874009	0.948454	0.958791
	AAAAT	0.705882	0.985054	0.9825	0.985879	0.990802	0.287478	0.826607	0.875491	0.94186	0.933151
	CAAAA	0.652051	0.981043	0.968023	0.982896	0.986279	0.120988	0.704918	0.7575	0.914972	0.915921
	CAAAC	0.535022	0.972756	0.969257	0.981346	0.985374	0.229632	0.754433	0.799147	0.919321	0.876691
	CAAAG	0.625283	0.970334	0.964003	0.982329	0.988757	0.171773	0.791859	0.825452	0.936941	0.922988
	CAAAT	0.663813	0.975991	0.975628	0.988967	0.991879	0.195745	0.766539	0.809479	0.924599	0.912145
	GAAAA	0.734662	0.970314	0.967756	0.982875	0.991512	0.181373	0.802013	0.835821	0.937008	0.952174
	GAAAC	0.718858	0.975029	0.970892	0.982502	0.990688	0.242639	0.847131	0.883188	0.956082	0.952714
	GAAAG	0.715242	0.972824	0.968451	0.983015	0.987997	0.232548	0.83722	0.867899	0.952809	0.955376
	GAAAT	0.770216	0.977815	0.974167	0.988901	0.991781	0.250257	0.846476	0.86997	0.957738	0.96576
	TAAAA	0.724138	0.979472	0.981183	0.988764	0.992188	0.159664	0.747573	0.816667	0.942675	0.895522
	TAAAC	0.71134	0.976632	0.981289	0.982648	0.986888	0.301205	0.871444	0.870091	0.945135	0.934899
	TAAAG	0.784179	0.983474	0.972936	0.99027	0.989192	0.295827	0.864083	0.906183	0.964727	0.948448
	TAAAT	0.736031	0.977901	0.976827	0.986547	0.990868	0.302778	0.841981	0.875	0.974719	0.944591
	ACAAA	0.606061	0.955941	0.964789	0.983648	0.983854	0.0774854	0.352431	0.38024	0.69378	0.701282
	ACAAC	0.505042	0.961416	0.966529	0.982941	0.984898	0.250729	0.871896	0.883439	0.954265	0.932655
	ACAAG	0.570041	0.968116	0.970234	0.987782	0.988195	0.26915	0.888814	0.909034	0.961029	0.952918
	ACAAT	0.679245	0.9663	0.976359	0.985906	0.991755	0.269694	0.883431	0.91505	0.962411	0.965015
	CCAAA	0.408084	0.966156	0.960469	0.981291	0.986567	0.0159347	0.234262	0.294362	0.609556	0.686467
	CCAAC	0.397426	0.952993	0.96085	0.976316	0.977331	0.0589914	0.829365	0.876311	0.953006	0.923616
	CCAAG	0.445061	0.954689	0.956587	0.978856	0.982244	0.0692784	0.831944	0.867724	0.950429	0.949658
	CCAAT	0.493413	0.968373	0.966728	0.982209	0.983381	0.0459449	0.847201	0.883449	0.960248	0.954777
	GCAAA	0.648068	0.970095	0.96879	0.980343	0.98755	0.0594943	0.391016	0.42875	0.683271	0.730099
	GCAAC	0.552085	0.96648	0.966079	0.978223	0.982973	0.270346	0.907779	0.925994	0.962819	0.946565
	GCAAG	0.655349	0.970958	0.969902	0.981838	0.986328	0.287628	0.911517	0.930764	0.964691	0.962247
	GCAAT	0.703251	0.973374	0.97077	0.983965	0.988652	0.272784	0.9144	0.931225	0.969275	0.965108
	TCAAA	0.416895	0.963303	0.963901	0.982798	0.977167	0.0511765	0.310273	0.360225	0.624752	0.672666
	TCAAC	0.462632	0.963429	0.966334	0.983496	0.983916	0.176271	0.837696	0.860434	0.943228	0.924131
	TCAAG	0.549939	0.969164	0.961344	0.978633	0.983952	0.203923	0.855115	0.874971	0.941634	0.934704
	TCAAT	0.576462	0.978566	0.973493	0.982158	0.99115	0.193968	0.860927	0.879032	0.954421	0.94313
	AGAAA	0.764488	0.971706	0.975185	0.981624	0.989366	0.17038	0.754317	0.819508	0.926471	0.91559
	AGAAC	0.667237	0.973634	0.971773	0.985147	0.987322	0.315766	0.843779	0.866347	0.937516	0.929907
	AGAAG	0.71831	0.977156	0.970945	0.986849	0.989773	0.29521	0.837122	0.870658	0.941825	0.938266
	AGAAT	0.801439	0.978943	0.976031	0.987714	0.991108	0.286712	0.836102	0.858681	0.927864	0.938776
	CGAAA	0.748558	0.978832	0.975298	0.988614	0.990533	0.0872532	0.510379	0.573571	0.80928	0.818737
	CGAAC	0.592808	0.961878	0.961477	0.973114	0.978078	0.182763	0.730961	0.76472	0.877825	0.850296
	CGAAG	0.689724	0.975994	0.973734	0.987327	0.988745	0.220472	0.749619	0.793543	0.904646	0.898101
	CGAAT	0.755724	0.975576	0.975139	0.987759	0.989898	0.176938	0.733679	0.752269	0.866356	0.865143
	GGAAA	0.792961	0.97997	0.978482	0.986621	0.990708	0.113791	0.768003	0.82987	0.93223	0.934917
	GGAAC	0.749086	0.977634	0.974842	0.98716	0.989406	0.275382	0.883434	0.915251	0.952429	0.938698
	GGAAG	0.799839	0.979413	0.978052	0.987647	0.990882	0.270851	0.904547	0.930971	0.965305	0.960422
	GGAAT	0.812143	0.982445	0.980951	0.98953	0.992729	0.255896	0.881227	0.90657	0.947268	0.942999
	TGAAA	0.787512	0.981596	0.976823	0.990357	0.992649	0.157739	0.733843	0.819013	0.911543	0.920404
	TGAAC	0.53897	0.973052	0.969426	0.983545	0.983625	0.338187	0.870977	0.904458	0.935048	0.8875
	TGAAG	0.754654	0.97974	0.979283	0.989584	0.991212	0.359321	0.89385	0.925624	0.966753	0.954631
	TGAAT	0.77627	0.98103	0.982094	0.991057	0.991349	0.330726	0.860059	0.906601	0.93987	0.933266
	ATAAA	0.680824	0.972603	0.958333	0.981595	0.99	0.0635452	0.272093	0.364734	0.753582	0.814554
	ATAAC	0.622333	0.967133	0.968045	0.973221	0.986698	0.200782	0.75475	0.834902	0.910634	0.922111
	ATAAG	0.69409	0.969412	0.970196	0.980664	0.98722	0.222392	0.771249	0.815263	0.932817	0.929514
	ATAAT	0.705217	0.969904	0.965026	0.980514	0.989091	0.203975	0.802239	0.826957	0.932701	0.939856
	CTAAA	0.614716	0.972274	0.969353	0.986447	0.989802	0.0468933	0.266558	0.418605	0.797139	0.840643
	CTAAC	0.493197	0.965756	0.962179	0.98256	0.982432	0.231784	0.946176	0.952893	0.980876	0.905896
	CTAAG	0.585935	0.97044	0.969903	0.983032	0.988442	0.20054	0.936288	0.94873	0.979795	0.95857
	CTAAT	0.576803	0.973588	0.967454	0.986844	0.989356	0.207073	0.92161	0.943036	0.974731	0.942828
	GTAAA	0.743046	0.975876	0.963817	0.980723	0.98843	0.0571005	0.256184	0.394778	0.754293	0.842987
	GTAAC	0.61088	0.965251	0.962337	0.98181	0.986048	0.211849	0.819995	0.857546	0.946985	0.938084
	GTAAG	0.719211	0.974016	0.96825	0.982776	0.987971	0.195279	0.795616	0.838484	0.940252	0.951215
	GTAAT	0.762438	0.977591	0.977106	0.986528	0.99054	0.202984	0.797278	0.847976	0.945428	0.956549
	TTAAA	0.686192	0.96875	0.957399	0.978261	0.989228	0.0592824	0.3222	0.478652	0.816976	0.90625
	TTAAC	0.570385	0.964461	0.968017	0.97921	0.990877	0.379786	0.906034	0.914199	0.961444	0.947692
	TTAAG	0.666498	0.96379	0.966116	0.979822	0.984208	0.343621	0.888071	0.894541	0.957432	0.955185
	TTAAT	0.699822	0.972493	0.965217	0.986945	0.987709	0.411036	0.891616	0.900614	0.955715	0.965773
	AAACA	0.578892	0.958926	0.960368	0.98293	0.990942	0.137148	0.73634	0.778965	0.883624	0.887229
	AAACC	0.486424	0.967001	0.961043	0.98588	0.986033	0.427949	0.942668	0.94385	0.978378	0.947318
	AAACG	0.482853	0.95839	0.96179	0.979931	0.98615	0.14427	0.703589	0.75393	0.901396	0.888795
	AAACT	0.611609	0.970678	0.970577	0.98618	0.991927	0.237465	0.846526	0.876347	0.950195	0.931002
	CAACA	0.320893	0.954314	0.962048	0.969029	0.97366	0.128623	0.670895	0.736575	0.885582	0.861176
	CAACC	0.28968	0.949539	0.947805	0.962645	0.972093	0.431851	0.899263	0.928022	0.94888	0.867583
	CAACG	0.41661	0.96141	0.958764	0.977259	0.978605	0.141264	0.716769	0.774215	0.893232	0.891192
	CAACT	0.286091	0.948556	0.943187	0.970217	0.960557	0.241276	0.824393	0.848584	0.913403	0.839107
	GAACA	0.589681	0.966351	0.965624	0.982197	0.989953	0.137898	0.745074	0.7915	0.918626	0.93091
	GAACC	0.543278	0.968616	0.971047	0.982968	0.986725	0.445217	0.9495	0.959541	0.975886	0.962911
	GAACG	0.547552	0.957039	0.954288	0.974252	0.979861	0.129542	0.682861	0.751883	0.909388	0.913953
	GAACT	0.605838	0.967013	0.966051	0.984109	0.987231	0.252825	0.864896	0.892757	0.959448	0.960616
	TAACA	0.532419	0.971233	0.962821	0.979536	0.984688	0.147143	0.758748	0.793388	0.891419	0.920873
	TAACC	0.408353	0.967968	0.960874	0.978456	0.978758	0.488423	0.945333	0.938095	0.979737	0.944869
	TAACG	0.461383	0.969986	0.961962	0.979013	0.984605	0.164425	0.700906	0.737138	0.892124	0.881057
	TAACT	0.578256	0.969158	0.969332	0.975177	0.991841	0.27223	0.880259	0.889706	0.949772	0.949519
	ACACA	0.448886	0.959599	0.957291	0.978448	0.983018	0.322552	0.917237	0.93283	0.964633	0.940544
	ACACC	0.362788	0.958601	0.952348	0.96874	0.97625	0.584957	0.961624	0.959191	0.972332	0.917794
	ACACG	0.420074	0.949327	0.942059	0.972507	0.98063	0.271429	0.874597	0.905098	0.954322	0.923036
	ACACT	0.514636	0.958763	0.95911	0.978049	0.987814	0.389951	0.937796	0.952265	0.970484	0.936225
	CCACA	0.345401	0.958544	0.954277	0.975333	0.979107	0.0720233	0.868313	0.891014	0.951134	0.928393
	CCACC	0.276367	0.965535	0.957363	0.977384	0.981946	0.147897	0.896861	0.930108	0.964529	0.916641
	CCACG	0.344401	0.96174	0.956204	0.979996	0.980661	0.0659277	0.876	0.89211	0.954794	0.92001
	CCACT	0.339065	0.962707	0.965077	0.980297	0.983622	0.0671091	0.901272	0.910757	0.958547	0.925844
	GCACA	0.474835	0.962094	0.963056	0.976775	0.982643	0.469499	0.939906	0.945075	0.972177	0.949782
	GCACC	0.437082	0.959067	0.962096	0.977988	0.978106	0.629482	0.967195	0.965551	0.972198	0.945169
	GCACG	0.498328	0.957275	0.955163	0.974737	0.981315	0.401721	0.915756	0.931619	0.964638	0.951396
	GCACT	0.533536	0.964732	0.961793	0.977739	0.985396	0.479743	0.948587	0.950681	0.974757	0.954714
	TCACA	0.367951	0.959162	0.952413	0.972964	0.98706	0.251517	0.877208	0.890048	0.94907	0.914205
	TCACC	0.296978	0.958596	0.941618	0.974548	0.976011	0.498597	0.918558	0.947425	0.97054	0.911801
	TCACG	0.385765	0.954704	0.95193	0.966135	0.97654	0.205844	0.823884	0.849421	0.936542	0.903133
	TCACT	0.403326	0.952462	0.954334	0.971204	0.988871	0.285326	0.892372	0.929412	0.956255	0.92093
	AGACA	0.532238	0.963207	0.958713	0.979096	0.984574	0.155587	0.72761	0.755591	0.889648	0.8869
	AGACC	0.572955	0.966135	0.965275	0.982801	0.986813	0.371266	0.898861	0.914469	0.959534	0.951801
	AGACG	0.584659	0.961062	0.95584	0.975542	0.983292	0.162973	0.741786	0.772696	0.890894	0.901293
	AGACT	0.607274	0.967078	0.965669	0.982733	0.989383	0.242903	0.837683	0.866001	0.93216	0.936697
	CGACA	0.576429	0.965525	0.962838	0.978869	0.983651	0.15908	0.706367	0.74711	0.881452	0.885222
	CGACC	0.464549	0.966162	0.960376	0.974118	0.978919	0.349489	0.855537	0.883504	0.948237	0.914226
	CGACG	0.575519	0.963174	0.959844	0.977538	0.975839	0.151667	0.702375	0.754055	0.884525	0.884626
	CGACT	0.610272	0.974916	0.971898	0.980387	0.986491	0.233976	0.811374	0.840179	0.91543	0.914809
	GGACA	0.660033	0.971948	0.96972	0.986028	0.989916	0.14571	0.800586	0.837169	0.93187	0.93652
	GGACC	0.645316	0.972825	0.970116	0.98487	0.987486	0.340073	0.905026	0.93103	0.962975	0.952608
	GGACG	0.68176	0.967657	0.967093	0.981072	0.986886	0.141813	0.820544	0.862192	0.943866	0.941446
	GGACT	0.69257	0.973876	0.972159	0.984072	0.988934	0.232881	0.877636	0.901259	0.953608	0.950973
	TGACA	0.442194	0.965777	0.96607	0.981874	0.985745	0.166633	0.777987	0.832741	0.92236	0.892223
	TGACC	0.371795	0.970614	0.970434	0.978487	0.980174	0.379743	0.913533	0.935243	0.96943	0.926642
	TGACG	0.631451	0.970485	0.970947	0.983465	0.986978	0.178958	0.809875	0.855835	0.946621	0.930544
	TGACT	0.507684	0.97236	0.964866	0.980624	0.983043	0.277304	0.885597	0.904628	0.952629	0.927575
	ATACA	0.505905	0.966746	0.966501	0.979106	0.987691	0.098545	0.609728	0.665059	0.840266	0.874086
	ATACC	0.4242	0.959441	0.96098	0.975351	0.979963	0.468333	0.933302	0.940923	0.965613	0.941699
	ATACG	0.450347	0.957097	0.951152	0.975415	0.983501	0.0973856	0.621345	0.672136	0.851896	0.857939
	ATACT	0.559775	0.964072	0.965624	0.982642	0.987472	0.223567	0.84621	0.870726	0.949739	0.94702
	CTACA	0.454718	0.967707	0.960107	0.979929	0.986385	0.107572	0.855241	0.879404	0.959074	0.937148
	CTACC	0.321969	0.960819	0.954248	0.970113	0.963221	0.488416	0.958299	0.964673	0.970575	0.857587
	CTACG	0.403849	0.959878	0.951374	0.971061	0.970381	0.105663	0.855858	0.883216	0.958276	0.930032
	CTACT	0.493228	0.970049	0.966354	0.984979	0.984638	0.245224	0.942639	0.959294	0.977444	0.922815
	GTACA	0.602938	0.973166	0.971096	0.986643	0.990745	0.089797	0.617209	0.680844	0.874978	0.906792
	GTACC	0.525396	0.968308	0.965788	0.980483	0.981746	0.416214	0.9287	0.941068	0.969511	0.954349
	GTACG	0.549829	0.961747	0.961621	0.979561	0.985473	0.0886355	0.64931	0.708064	0.884344	0.89816
	GTACT	0.629487	0.972026	0.969329	0.98677	0.990455	0.193826	0.838051	0.874681	0.954684	0.959681
	TTACA	0.497723	0.96741	0.964317	0.981539	0.985933	0.228502	0.781193	0.806901	0.930016	0.929945
	TTACC	0.428668	0.970655	0.967094	0.97241	0.983051	0.70382	0.956594	0.973761	0.978794	0.935589
	TTACG	0.500219	0.957541	0.95272	0.97439	0.979856	0.221291	0.782828	0.835321	0.933159	0.915659
	TTACT	0.6068	0.970076	0.972697	0.98239	0.990334	0.470845	0.910151	0.916922	0.975109	0.966753
	AAAGA	0.631148	0.962352	0.952061	0.981391	0.982601	0.194518	0.844922	0.845409	0.935802	0.936286
	AAAGC	0.56578	0.957565	0.956897	0.977572	0.986149	0.104196	0.66059	0.721073	0.885708	0.894936
	AAAGG	0.602509	0.938712	0.932976	0.964339	0.974804	0.118958	0.657954	0.720575	0.870386	0.8859
	AAAGT	0.624559	0.958202	0.96207	0.973266	0.988691	0.168539	0.838569	0.843907	0.916891	0.924988
	CAAGA	0.613325	0.955374	0.955637	0.977454	0.984758	0.151595	0.72226	0.775897	0.904682	0.923296
	CAAGC	0.535476	0.95801	0.952438	0.975789	0.980218	0.162108	0.725962	0.787165	0.910312	0.915949
	CAAGG	0.60863	0.942944	0.934022	0.965725	0.978047	0.10218	0.61181	0.700868	0.892531	0.905067
	CAAGT	0.605501	0.95608	0.950033	0.977545	0.984343	0.147288	0.69655	0.753288	0.893789	0.904837
	GAAGA	0.637951	0.950842	0.949931	0.976422	0.983477	0.147605	0.75219	0.792252	0.92549	0.945431
	GAAGC	0.596285	0.950532	0.945671	0.973062	0.982841	0.112537	0.715475	0.769056	0.912942	0.92847
	GAAGG	0.603516	0.939558	0.937996	0.966841	0.977135	0.135163	0.79665	0.828803	0.936902	0.949724
	GAAGT	0.63593	0.953686	0.949941	0.974124	0.983872	0.136262	0.750197	0.795237	0.919655	0.935583
	TAAGA	0.702388	0.959206	0.960641	0.980013	0.988189	0.196744	0.730229	0.779297	0.904613	0.919547
	TAAGC	0.593189	0.957073	0.960446	0.97755	0.986896	0.144981	0.703481	0.756762	0.8902	0.906145
	TAAGG	0.662645	0.947591	0.947807	0.973531	0.979544	0.13054	0.59182	0.685838	0.873503	0.899696
	TAAGT	0.686649	0.960283	0.961692	0.979073	0.985369	0.216677	0.772062	0.812803	0.92352	0.942935
	ACAGA	0.441217	0.943791	0.940892	0.970999	0.981487	0.280457	0.898338	0.921376	0.963718	0.968593
	ACAGC	0.442638	0.942942	0.931705	0.971237	0.977124	0.153405	0.835234	0.865701	0.941001	0.946694
	ACAGG	0.436603	0.91081	0.898291	0.948839	0.962434	0.124197	0.764808	0.8234	0.930533	0.94715
	ACAGT	0.473186	0.942655	0.942133	0.977459	0.983307	0.190014	0.860412	0.89054	0.95499	0.956515
	CCAGA	0.43791	0.939404	0.939173	0.970939	0.983415	0.0376223	0.805714	0.842354	0.947059	0.958503
	CCAGC	0.442023	0.929447	0.936823	0.963723	0.975531	0.0384615	0.76395	0.821933	0.939616	0.941458
	CCAGG	0.427291	0.917246	0.911366	0.954349	0.971841	0.0206312	0.514876	0.602504	0.853918	0.887081
	CCAGT	0.442132	0.937314	0.932512	0.96871	0.978385	0.0317036	0.775801	0.823115	0.942916	0.957037
	GCAGA	0.470782	0.943362	0.942864	0.973853	0.983817	0.301759	0.929435	0.935569	0.969603	0.970358
	GCAGC	0.519143	0.942368	0.937053	0.967818	0.975535	0.143354	0.859662	0.880208	0.948842	0.940652
	GCAGG	0.480179	0.921605	0.915382	0.952857	0.962845	0.155775	0.843084	0.861544	0.934487	0.93978
	GCAGT	0.526826	0.942788	0.94481	0.97182	0.979204	0.161756	0.887363	0.899839	0.948997	0.955299
	TCAGA	0.45194	0.941188	0.938501	0.96782	0.984135	0.17494	0.845921	0.87683	0.944507	0.953128
	TCAGC	0.438148	0.945521	0.94816	0.976091	0.986255	0.118449	0.790804	0.827286	0.928	0.927508
	TCAGG	0.444025	0.915326	0.912529	0.956761	0.972112	0.0942545	0.691538	0.741686	0.883543	0.917802
	TCAGT	0.500131	0.943226	0.939987	0.969142	0.978052	0.139708	0.833232	0.869763	0.939778	0.948601
	AGAGA	0.658303	0.950488	0.946684	0.973866	0.980268	0.186994	0.708791	0.764284	0.879788	0.892399
	AGAGC	0.605243	0.946679	0.943173	0.972386	0.980545	0.144348	0.686847	0.739681	0.877805	0.884974
	AGAGG	0.624219	0.933283	0.92817	0.960864	0.970415	0.160685	0.68457	0.737406	0.877537	0.88513
	AGAGT	0.662584	0.949333	0.946469	0.970915	0.980892	0.164075	0.700628	0.751298	0.878684	0.892061
	CGAGA	0.640975	0.953294	0.947488	0.974065	0.979184	0.144945	0.671871	0.717658	0.868014	0.882224
	CGAGC	0.607468	0.951763	0.950436	0.971636	0.976789	0.143562	0.625836	0.674028	0.850366	0.855111
	CGAGG	0.622048	0.941742	0.934801	0.960984	0.973052	0.140971	0.62489	0.686759	0.859948	0.871748
	CGAGT	0.641131	0.951078	0.947523	0.97247	0.980071	0.173779	0.635728	0.690922	0.841473	0.856342
	GGAGA	0.691273	0.964285	0.960443	0.980058	0.985849	0.157911	0.77747	0.826317	0.911708	0.916277
	GGAGC	0.671331	0.958648	0.954855	0.977342	0.984115	0.124858	0.751581	0.803531	0.887908	0.888435
	GGAGG	0.656659	0.949286	0.945578	0.970505	0.978341	0.174327	0.794652	0.84202	0.919758	0.911434
	GGAGT	0.704093	0.959522	0.956752	0.977946	0.984499	0.142817	0.76779	0.809546	0.894676	0.900526
	TGAGA	0.708906	0.963982	0.960636	0.97865	0.985431	0.182621	0.738693	0.791372	0.901232	0.915578
	TGAGC	0.577448	0.960137	0.95639	0.975962	0.982515	0.172643	0.7814	0.837884	0.924306	0.923664
	TGAGG	0.639063	0.948928	0.944539	0.969302	0.976896	0.173282	0.708277	0.787548	0.911348	0.915245
	TGAGT	0.688618	0.961897	0.958908	0.978242	0.984907	0.201086	0.744547	0.807429	0.902832	0.904832
	ATAGA	0.590818	0.950572	0.946069	0.969645	0.981276	0.184535	0.7759	0.805056	0.920897	0.935225
	ATAGC	0.456613	0.940887	0.934494	0.9646	0.97661	0.0966809	0.64717	0.694205	0.862122	0.881131
	ATAGG	0.514575	0.922296	0.9201	0.957629	0.967367	0.0562138	0.378468	0.466951	0.7854	0.836706
	ATAGT	0.562116	0.939486	0.936366	0.971913	0.984121	0.128666	0.671392	0.717381	0.880851	0.906924
	CTAGA	0.473395	0.952408	0.950977	0.97713	0.984006	0.113169	0.875813	0.914002	0.965507	0.951339
	CTAGC	0.416392	0.948665	0.946443	0.968876	0.978272	0.183727	0.910386	0.928508	0.9578	0.894992
	CTAGG	0.482082	0.930954	0.930305	0.965341	0.972373	0.055319	0.511128	0.646744	0.896104	0.915306
	CTAGT	0.481726	0.947276	0.943189	0.976304	0.98112	0.131369	0.902023	0.922644	0.964012	0.939478
	GTAGA	0.655259	0.957661	0.951901	0.975819	0.984066	0.118673	0.690533	0.738239	0.894017	0.917098
	GTAGC	0.53028	0.947667	0.941616	0.971353	0.977067	0.0980838	0.682325	0.73761	0.890988	0.90676
	GTAGG	0.571502	0.933431	0.930205	0.961608	0.971777	0.116086	0.786651	0.823051	0.93203	0.944687
	GTAGT	0.612624	0.951857	0.948837	0.974436	0.982098	0.109774	0.712333	0.761156	0.901677	0.924064
	TTAGA	0.614053	0.946049	0.938803	0.969626	0.980993	0.234179	0.786671	0.814827	0.931023	0.939526
	TTAGC	0.388496	0.939172	0.936512	0.961735	0.973709	0.211612	0.781564	0.812547	0.914469	0.90842
	TTAGG	0.525585	0.917175	0.911664	0.950701	0.968115	0.0755282	0.46094	0.569321	0.840671	0.8877
	TTAGT	0.558148	0.937215	0.927052	0.961215	0.97459	0.369046	0.850441	0.872359	0.948738	0.954582
	AAATA	0.573356	0.972851	0.961071	0.971014	0.989234	0.0503686	0.38695	0.484067	0.737357	0.772231
	AAATC	0.594277	0.965851	0.968351	0.976184	0.986144	0.0608491	0.509422	0.554585	0.830773	0.840171
	AAATG	0.56541	0.956826	0.956252	0.980055	0.984806	0.055884	0.475685	0.535792	0.762059	0.774224
	AAATT	0.63376	0.959957	0.963688	0.986986	0.990191	0.00721696	0.0186424	0.0239967	0.06967	0.084102
	CAATA	0.553855	0.960841	0.962378	0.981097	0.987763	0.0499646	0.393025	0.483067	0.718913	0.764706
	CAATC	0.382263	0.966325	0.963803	0.975834	0.982281	0.0613548	0.44667	0.53519	0.788713	0.8146
	CAATG	0.52168	0.959609	0.955936	0.974365	0.981228	0.0586101	0.401833	0.490984	0.720886	0.744965
	CAATT	0.487939	0.966801	0.962303	0.983238	0.985462	0.00650895	0.0133333	0.0246715	0.0609821	0.0781055
	GAATA	0.610989	0.958867	0.952117	0.978407	0.988664	0.059005	0.479979	0.550879	0.803106	0.850751
	GAATC	0.579264	0.97084	0.970093	0.98386	0.986362	0.0568519	0.607672	0.657777	0.869625	0.890251
	GAATG	0.579262	0.944151	0.941704	0.9729	0.980995	0.0553115	0.425179	0.507585	0.791013	0.838433
	GAATT	0.583314	0.963582	0.961568	0.980198	0.987591	0.00519249	0.0251635	0.0292976	0.105118	0.143007
	TAATA	0.635389	0.967254	0.971861	0.969925	0.992105	0.0805556	0.514706	0.61442	0.808511	0.829721
	TAATC	0.553225	0.977337	0.97861	0.985673	0.988529	0.08155	0.626534	0.670773	0.878702	0.887444
	TAATG	0.641339	0.963721	0.963881	0.980796	0.983882	0.0956366	0.559771	0.597594	0.824185	0.829721
	TAATT	0.70344	0.97282	0.959335	0.98173	0.992366	0.00492126	0.0348993	0.0326087	0.121396	0.147059
	ACATA	0.497459	0.964268	0.948975	0.982803	0.986719	0.116432	0.765808	0.789091	0.91996	0.925461
	ACATC	0.405594	0.95311	0.959117	0.971701	0.98034	0.101458	0.702394	0.753778	0.901348	0.8975
	ACATG	0.433906	0.951325	0.946126	0.974635	0.982993	0.100058	0.731222	0.776073	0.898091	0.915757
	ACATT	0.508475	0.960863	0.96425	0.982816	0.98786	0.00843684	0.101064	0.0820739	0.189155	0.221827
	CCATA	0.368821	0.953286	0.951652	0.97711	0.982912	0.0148829	0.642741	0.728962	0.906661	0.915616
	CCATC	0.279023	0.940802	0.943929	0.971854	0.971533	0.0180451	0.567069	0.664251	0.893281	0.860637
	CCATG	0.401081	0.951964	0.94881	0.97332	0.977565	0.0206635	0.581679	0.683489	0.880464	0.907064
	CCATT	0.35352	0.956917	0.942677	0.971319	0.978387	0.00335289	0.074774	0.0634746	0.165068	0.211978
	GCATA	0.51426	0.954447	0.951574	0.978181	0.98425	0.165599	0.837386	0.863147	0.943167	0.948237
	GCATC	0.392947	0.953587	0.956756	0.977315	0.980554	0.134765	0.818654	0.84659	0.926711	0.931516
	GCATG	0.479308	0.947929	0.942225	0.971296	0.980633	0.139766	0.802286	0.83617	0.925193	0.93385
	GCATT	0.519131	0.957774	0.960022	0.980887	0.987214	0.0074673	0.103287	0.0988363	0.200356	0.234642
	TCATA	0.391058	0.954405	0.951295	0.977831	0.98805	0.0812698	0.70337	0.763386	0.884662	0.904812
	TCATC	0.362188	0.954023	0.967233	0.976016	0.976928	0.0750119	0.628405	0.66336	0.8653	0.886872
	TCATG	0.497348	0.947951	0.944954	0.973192	0.980359	0.0845389	0.663265	0.723186	0.864297	0.877262
	TCATT	0.453259	0.965199	0.96315	0.980578	0.988429	0.00681248	0.0767032	0.0723083	0.156446	0.201258
	AGATA	0.682645	0.966333	0.959846	0.984009	0.989689	0.067811	0.477408	0.531866	0.737739	0.786315
	AGATC	0.603948	0.976375	0.971398	0.984778	0.990197	0.0857522	0.594843	0.651282	0.820248	0.848035
	AGATG	0.638878	0.962936	0.958624	0.980476	0.987235	0.0711096	0.482006	0.555148	0.756506	0.79266
	AGATT	0.690612	0.970489	0.967071	0.984723	0.986962	0.0109985	0.0885167	0.122584	0.253555	0.280687
	CGATA	0.651525	0.969764	0.971733	0.983782	0.987722	0.0564509	0.414367	0.483213	0.719496	0.750458
	CGATC	0.455433	0.971337	0.96499	0.976276	0.982641	0.0703242	0.552189	0.621026	0.805496	0.83483
	CGATG	0.61619	0.96584	0.959247	0.977377	0.98355	0.0669536	0.433849	0.502798	0.741178	0.77354
	CGATT	0.633126	0.970838	0.969235	0.983432	0.987914	0.0123424	0.0867626	0.106304	0.222269	0.246631
	GGATA	0.704218	0.974015	0.972336	0.986856	0.990655	0.0574532	0.554566	0.632311	0.806705	0.825815
	GGATC	0.642249	0.974209	0.971179	0.985003	0.989013	0.064074	0.67067	0.742397	0.867979	0.878503
	GGATG	0.675396	0.966495	0.962716	0.981408	0.98724	0.0621675	0.574855	0.664554	0.844567	0.861225
	GGATT	0.705706	0.973824	0.971732	0.985444	0.989268	0.0109166	0.139262	0.19643	0.428583	0.470875
	TGATA	0.701036	0.9727	0.974936	0.988588	0.989661	0.0701282	0.52186	0.599882	0.781944	0.803655
	TGATC	0.385863	0.969414	0.968563	0.979183	0.984013	0.0816604	0.590787	0.667784	0.8339	0.786742
	TGATG	0.689143	0.971293	0.971303	0.98514	0.990463	0.0881124	0.586608	0.678916	0.842626	0.862048
	TGATT	0.656188	0.974535	0.975039	0.987654	0.990918	0.0157647	0.160481	0.227836	0.432613	0.488312
	ATATA	0.579279	0.953083	0.952876	0.982394	0.989375	0.0551543	0.40155	0.484519	0.690242	0.764373
	ATATC	0.448734	0.962666	0.959668	0.98175	0.980939	0.0621787	0.526426	0.576232	0.846673	0.868726
	ATATG	0.473446	0.943136	0.939176	0.972999	0.979402	0.0515623	0.397716	0.445847	0.689456	0.732673
	ATATT	0.534668	0.95195	0.949622	0.97639	0.98567	0.00634371	0.0221005	0.0207352	0.0656217	0.0873351
	CTATA	0.455428	0.950103	0.945687	0.975354	0.985488	0.0247449	0.619185	0.693525	0.88607	0.87115
	CTATC	0.323456	0.956343	0.949833	0.964286	0.964137	0.0280099	0.636997	0.703835	0.893449	0.752488
	CTATG	0.390546	0.941789	0.941191	0.967532	0.967607	0.0228272	0.677801	0.732152	0.884184	0.865585
	CTATT	0.411072	0.959281	0.953829	0.977164	0.980471	0.00404459	0.029582	0.0416814	0.144886	0.1755
	GTATA	0.632059	0.967238	0.959981	0.982503	0.990351	0.0486607	0.438735	0.500179	0.764187	0.820775
	GTATC	0.491846	0.966405	0.962634	0.980639	0.983908	0.0529967	0.596211	0.636419	0.839741	0.882067
	GTATG	0.569442	0.95315	0.947783	0.974116	0.981359	0.0463341	0.420553	0.497809	0.759723	0.816569
	GTATT	0.612864	0.963715	0.962489	0.981131	0.987575	0.0051735	0.0219205	0.0276448	0.101598	0.14414
	TTATA	0.553208	0.95	0.949531	0.979724	0.985488	0.107837	0.646486	0.678613	0.826923	0.878933
	TTATC	0.372502	0.959133	0.952381	0.974293	0.973085	0.17153	0.762339	0.792675	0.910348	0.895417
	TTATG	0.47646	0.926653	0.918453	0.953974	0.966301	0.112789	0.638055	0.696382	0.844741	0.853609
	TTATT	0.535908	0.963956	0.959519	0.980791	0.989393	0.00760079	0.0510526	0.0556718	0.164642	0.188478

## Sheet: Supplementary Figure 2
	Supplementary Data Figure 2d
	input1	input2	treated
	0.021362	0.026415	0.510324
	0.011312	0.021277	0.382353
	0.003622	0.021335	0.464
	Supplementary Data Figure 2e
	input1	input2	treated
	0.012064	0.010654	0.11092
	0.009931	0.00759	0.096262
	0.010363	0.010574	0.095728

[truncated: 3 more sheets: Supplementary Figure 4, Supplementary Figure 5, Supplementary Figure 7]
